# Supplementary material for: Are the 50’s, the transition decade, in choroid plexus aging?
Source: GeroScience. 2021 Feb 12;43(1):225–37. doi: 10.1007/s11357-021-00329-x (PMC8050122; doi:10.1007/s11357-021-00329-x)
Supplement: Supplementary file 2 — (XLSX 10 kb) [file 11357_2021_329_MOESM2_ESM.xlsx]

## Sheet: Planilha1
ID	Gender	Age	Cause of dead	BMI	Diabetes	Systemic arterial hypertension	Coronary disease	Cardiac insufficiency	Arrhythmia	Pacemaker	peripheral venous insufficiency/chronic obstructive arteriopathy	Chronic renal failure	Dyslipidemia	Stroke
C07	M	83	Insuficiência respiratória	15	0	1	0	0	0	0	0	0	0	0
C08	F	75	Edema agudo pulmonar	37.5	1	1	1	0	0	0	1	0	0	1
C09	F	85	Tromboembolia pulmonar	17.9	0	1	1	1	0	0	0	0	0	0
C10	F	75	Edema pulmonar	NA	0	1	0	0	0	0	0	0	0	0
C16	F	51	Edema Pulmonar	25.7	0	1	1	0	1	0	0	1	0	1
C17	M	51	Tromboembolia pulmonar	10.3	0	0	0	0	0	0	0	0	0	0
C18	F	54	Edema pulmonar agudo	23.9	0	1	1	0	0	0	0	0	0	0
C19	M	54	Aterosclerose coronariana	19.3	0	1	1	0	1	0	0	0	0	0
C20	M	56	Edema pulmonar	22.7	0
C21	F	64	Edema pulmonar	27.2	1	1	0	0	0	0	0	0	0	0
C22	M	66	Hemorragia retroperitoneal	25.4	0	1	0	0	0	0	0	0	0	0
C23	F	68	Edema pulmonar	45.5	1	1	1	0	0	0	0	0	0	1
C24	M	67	Infarto agudo do miocárdio	21.1	1	1	0	1	0	0	0	0	0	0
C25	M	69	Cardiomiopatia isquêmico	27.4	0	1	0	0	0	0	0	0	0	0
C06	M	60	Edema agudo de pulmão	35.6	1	1	0	0	0	0	0	0	1	0
