# Supplementary material for: Are the 50’s, the transition decade, in choroid plexus aging?
Source: GeroScience. 2021 Feb 12;43(1):225–37. doi: 10.1007/s11357-021-00329-x (PMC8050122; doi:10.1007/s11357-021-00329-x)
Supplement: Supplementary file 3 — (XLSX 217 kb) [file 11357_2021_329_MOESM3_ESM.xlsx]

## Sheet: Edited_results_gene_expression_
Table S1: Differentially expressed genes comparing the different ages (DESeq2);
Differentially expressed genes comparing G60 vs G50 sample groups (DESeq2);
ENSEMBL annotation	Gene Symbol	EntrezGene	Gene name	HGCN	log2FC (G60/G50)	P-value	padj
ENSG00000000003	TSPAN6	7105	tetraspanin 6	11858	-0.669422	0.00209851	0.0420373
ENSG00000000971	CFH	3075	complement factor H	4883	-0.614738	0.00215243	0.0425093
ENSG00000003249	DBNDD1	79007	dysbindin domain containing 1	28455	1.34607	0.00138459	0.0339071
ENSG00000004660	CAMKK1	84254	calcium/calmodulin dependent protein kinase kinase 1	1469	1.47	0.00454555	0.0628382
ENSG00000004777	ARHGAP33	115703	Rho GTPase activating protein 33	23085	1.05783	4.21374e-05	0.0047856
ENSG00000004897	CDC27	996	cell division cycle 27	1728	-0.496265	0.00246022	0.0453804
ENSG00000005175	RPAP3	79657	RNA polymerase II associated protein 3	26151	-0.516323	0.00365861	0.0566118
ENSG00000005379	BZRAP1	9256	TSPO associated protein 1	16831	0.740698	0.000112204	0.00802739
ENSG00000005700	IBTK	25998	inhibitor of Bruton tyrosine kinase	17853	-0.395999	0.00995772	0.0986514
ENSG00000006118	TMEM132A	54972	transmembrane protein 132A	31092	1.19358	0.00012113	0.00835288
ENSG00000006210	CX3CL1	6376	C-X3-C motif chemokine ligand 1	10647	0.419993	0.0081197	0.0883354
ENSG00000006432	MAP3K9	4293	mitogen-activated protein kinase kinase kinase 9	6861	1.08482	0.000706555	0.0232063
ENSG00000006704	GTF2IRD1	9569	GTF2I repeat domain containing 1	4661	0.486776	0.00311694	0.0519705
ENSG00000007237	GAS7	8522	growth arrest specific 7	4169	0.801132	0.00393554	0.0580082
ENSG00000007372	PAX6	5080	paired box 6	8620	1.15406	0.000567614	0.020749
ENSG00000007923	DNAJC11	55735	DnaJ heat shock protein family (Hsp40) member C11	25570	0.52814	0.00228774	0.043729
ENSG00000008130	NADK	65220	NAD kinase	29831	0.487276	0.00616303	0.075834
ENSG00000008282	SYPL1	6856	synaptophysin like 1	11507	-0.62454	6.34043e-05	0.00599315
ENSG00000008441	NFIX	4784	nuclear factor I X	7788	0.885978	2.1789e-05	0.00328269
ENSG00000009950	MLXIPL	51085	MLX interacting protein like	12744	0.982627	0.0035508	0.0562653
ENSG00000010319	SEMA3G	56920	semaphorin 3G	30400	1.27552	7.18994e-05	0.00642986
ENSG00000011243	AKAP8L	26993	A-kinase anchoring protein 8 like	29857	0.641485	0.000225523	0.0121443
ENSG00000013306	SLC25A39	51629	solute carrier family 25 member 39	24279	0.438673	0.00973291	0.0972903
ENSG00000013563	DNASE1L1	1774	deoxyribonuclease 1 like 1	2957	0.59315	0.00328203	0.0538898
ENSG00000019169	MARCO	8685	macrophage receptor with collagenous structure	6895	1.69309	0.00915196	NA
ENSG00000019505	SYT13	57586	synaptotagmin 13	14962	1.63543	0.00637206	0.0770513
ENSG00000021645	NRXN3	9369	neurexin 3	8010	1.32689	0.000309124	0.014577
ENSG00000026025	VIM	7431	vimentin	12692	-0.637049	0.00671165	0.0795403
ENSG00000028203	VEZT	55591	vezatin, adherens junctions transmembrane protein	18258	-0.393034	0.00754528	0.0840611
ENSG00000029363	BCLAF1	9774	BCL2 associated transcription factor 1	16863	-0.441896	0.00595453	0.0743648
ENSG00000035664	DAPK2	23604	death associated protein kinase 2	2675	-1.04781	0.00172487	0.0376429
ENSG00000036672	USP2	9099	ubiquitin specific peptidase 2	12618	0.973693	2.22344e-06	0.000686736
ENSG00000039068	CDH1	999	cadherin 1	1748	-1.01979	0.000987641	0.0284259
ENSG00000039523	FAM65A	79567	RHO family interacting cell polarization regulator 1	25836	0.429429	0.005452	0.0702795
ENSG00000041982	TNC	3371	tenascin C	5318	1.55025	0.0058576	0.0732456
ENSG00000043039	BARX2	8538	BARX homeobox 2	956	1.21634	0.00129963	0.0329547
ENSG00000048140	TSPAN17	26262	tetraspanin 17	13594	0.704503	0.00216451	0.0425093
ENSG00000048540	LMO3	55885	LIM domain only 3	6643	1.78952	0.00385491	0.0573983
ENSG00000049089	COL9A2	1298	collagen type IX alpha 2 chain	2218	1.56213	1.07496e-05	0.00207536
ENSG00000049245	VAMP3	9341	vesicle associated membrane protein 3	12644	-0.508169	0.00636376	0.0770513
ENSG00000049540	ELN	2006	elastin	3327	0.966968	1.41921e-05	0.00236914
ENSG00000050438	SLC4A8	9498	solute carrier family 4 member 8	11034	1.03043	0.00145384	0.0347104
ENSG00000053438	NNAT	4826	neuronatin	7860	-1.47706	4.69113e-05	0.004998
ENSG00000053524	MCF2L2	23101	MCF.2 cell line derived transforming sequence-like 2	30319	2.75906	0.000564129	NA
ENSG00000053747	LAMA3	3909	laminin subunit alpha 3	6483	0.789855	0.000320064	0.0148841
ENSG00000054356	PTPRN	5798	protein tyrosine phosphatase, receptor type N	9676	3.64487	0.00922067	0.0948196
ENSG00000054690	PLEKHH1	57475	pleckstrin homology, MyTH4 and FERM domain containing H1	17733	0.700558	0.0082088	0.0889819
ENSG00000055163	CYFIP2	26999	cytoplasmic FMR1 interacting protein 2	13760	0.703287	1.84367e-05	0.00288534
ENSG00000057608	GDI2	2665	GDP dissociation inhibitor 2	4227	-0.625601	0.000277118	0.0137407
ENSG00000058404	CAMK2B	816	calcium/calmodulin dependent protein kinase II beta	1461	2.23646	5.1895e-05	0.00525031
ENSG00000060138	YBX3	8531	Y-box binding protein 3	2428	-0.766012	1.31031e-06	0.000524961
ENSG00000061455	PRDM6	93166	PR/SET domain 6	9350	-0.956635	0.00153039	0.0354949
ENSG00000061938	TNK2	10188	tyrosine kinase non receptor 2	19297	0.830098	0.000750804	0.0242582
ENSG00000062038	CDH3	1001	cadherin 3	1762	1.01912	0.00240342	0.0450799
ENSG00000062725	APPBP2	10513	amyloid beta precursor protein binding protein 2	622	-0.403968	0.00672692	0.0795476
ENSG00000063176	SPHK2	56848	sphingosine kinase 2	18859	1.08344	0.000128992	0.0086132
ENSG00000063180	CA11	770	carbonic anhydrase 11	1370	1.05618	0.00120835	0.0318497
ENSG00000063660	GPC1	2817	glypican 1	4449	0.909571	6.20175e-05	0.00597276
ENSG00000064607	SUGP2	10147	SURP and G-patch domain containing 2	18641	0.459927	0.00104719	0.0292164
ENSG00000064687	ABCA7	10347	ATP binding cassette subfamily A member 7	37	0.796737	8.324e-07	0.000408658
ENSG00000064726	BTBD1	53339	BTB domain containing 1	1120	-0.502595	0.00947721	0.0957858
ENSG00000065000	AP3D1	8943	adaptor related protein complex 3 subunit delta 1	568	0.382044	0.000419208	0.0175681
ENSG00000065054	SLC9A3R2	9351	SLC9A3 regulator 2	11076	0.819719	0.00136835	0.0337601
ENSG00000065882	TBC1D1	23216	TBC1 domain family member 1	11578	0.546583	0.00717423	0.0819351
ENSG00000067167	TRAM1	23471	translocation associated membrane protein 1	20568	-0.536183	0.0012764	0.032709
ENSG00000067191	CACNB1	782	calcium voltage-gated channel auxiliary subunit beta 1	1401	1.43257	0.00443096	0.0618975
ENSG00000067225	PKM	5315	pyruvate kinase M1/2	9021	0.467776	0.00551741	0.0708806
ENSG00000067606	PRKCZ	5590	protein kinase C zeta	9412	0.667643	0.00265175	0.0470087
ENSG00000067836	ROGDI	79641	rogdi homolog	29478	0.643737	0.00194844	0.0402382
ENSG00000067840	PDZD4	57595	PDZ domain containing 4	21167	0.991239	0.000138106	0.00888625
ENSG00000067842	ATP2B3	492	ATPase plasma membrane Ca2+ transporting 3	816	1.01852	0.000110486	0.0079645
ENSG00000068078	FGFR3	2261	fibroblast growth factor receptor 3	3690	1.21932	8.61379e-05	0.00695772
ENSG00000068724	TTC7A	57217	tetratricopeptide repeat domain 7A	19750	0.49795	0.00607612	0.0753198
ENSG00000068971	PPP2R5B	5526	protein phosphatase 2 regulatory subunit B'beta	9310	0.591847	0.00941238	0.0957219
ENSG00000069275	NUCKS1	64710	nuclear casein kinase and cyclin dependent kinase substrate 1	29923	-0.507926	0.000391911	0.0170669
ENSG00000069702	TGFBR3	7049	transforming growth factor beta receptor 3	11774	-1.07317	2.36439e-06	0.000692091
ENSG00000069869	NEDD4	4734	neural precursor cell expressed, developmentally down-regulated 4, E3 ubiquitin protein ligase	7727	-0.634398	0.00270909	0.0474773
ENSG00000070047	PHRF1	57661	PHD and ring finger domains 1	24351	0.424728	0.0081727	0.0886866
ENSG00000070214	SLC44A1	23446	solute carrier family 44 member 1	18798	-0.514042	0.00756892	0.0841402
ENSG00000070367	EXOC5	10640	exocyst complex component 5	10696	-0.524833	0.00157512	0.0357741
ENSG00000070610	GBA2	57704	glucosylceramidase beta 2	18986	0.387299	0.00280181	0.0485762
ENSG00000070731	ST6GALNAC2	10610	ST6 N-acetylgalactosaminide alpha-2,6-sialyltransferase 2	10867	0.622911	0.00445584	0.0620719
ENSG00000070808	CAMK2A	815	calcium/calmodulin dependent protein kinase II alpha	1460	5.25367	0.00018806	0.0109345
ENSG00000071082	RPL31	6160	ribosomal protein L31	10334	-0.37874	0.0034326	0.0552507
ENSG00000071967	CYBRD1	79901	cytochrome b reductase 1	20797	-1.05401	4.84591e-06	0.00118382
ENSG00000072071	ADGRL1	22859	adhesion G protein-coupled receptor L1	20973	1.15919	0.00145839	0.0347104
ENSG00000072163	LIMS2	55679	LIM zinc finger domain containing 2	16084	1.12275	0.000173457	0.010306
ENSG00000072422	RHOBTB1	9886	Rho related BTB domain containing 1	18738	-0.642971	0.00585074	0.0732456
ENSG00000072694	FCGR2B	2213	Fc fragment of IgG receptor IIb	3618	-1.00912	0.00453606	NA
ENSG00000072849	DERL2	51009	derlin 2	17943	-0.631253	0.00182349	0.0391095
ENSG00000072954	TMEM38A	79041	transmembrane protein 38A	28462	0.853794	0.00864985	0.0916793
ENSG00000073060	SCARB1	949	scavenger receptor class B member 1	1664	0.827799	0.000490518	0.0191915
ENSG00000073350	LLGL2	3993	LLGL2, scribble cell polarity complex component	6629	0.804662	0.00366823	0.0566118
ENSG00000073712	FERMT2	10979	fermitin family member 2	15767	-0.571147	0.00654907	0.0784634
ENSG00000073910	FRY	10129	FRY microtubule binding protein	20367	0.90752	0.00167363	0.0370046
ENSG00000074211	PPP2R2C	5522	protein phosphatase 2 regulatory subunit Bgamma	9306	2.49134	0.0012306	0.0320148
ENSG00000074370	ATP2A3	489	ATPase sarcoplasmic/endoplasmic reticulum Ca2+ transporting 3	813	1.07734	1.11022e-05	0.00209811
ENSG00000074590	NUAK1	9891	NUAK family kinase 1	14311	0.735619	0.00112474	0.0306124
ENSG00000074660	SCARF1	8578	scavenger receptor class F member 1	16820	0.625605	0.004493	0.0625026
ENSG00000075035	WSCD2	9671	WSC domain containing 2	29117	1.72744	0.000156536	0.00961882
ENSG00000075240	GRAMD4	23151	GRAM domain containing 4	29113	0.481833	0.00518725	0.0680937
ENSG00000075399	VPS9D1	9605	VPS9 domain containing 1	13526	0.812189	0.00145019	0.0347104
ENSG00000076108	BAZ2A	11176	bromodomain adjacent to zinc finger domain 2A	962	0.426579	0.00120811	0.0318497
ENSG00000076201	PTPN23	25930	protein tyrosine phosphatase, non-receptor type 23	14406	0.409263	0.00429854	0.0608109
ENSG00000076344	RGS11	8786	regulator of G protein signaling 11	9993	1.04195	0.000188865	0.0109345
ENSG00000076770	MBNL3	55796	muscleblind like splicing regulator 3	20564	-0.695577	0.0094231	0.0957219
ENSG00000076826	CAMSAP3	57662	calmodulin regulated spectrin associated protein family member 3	29307	1.36727	0.000371611	0.0163278
ENSG00000076864	RAP1GAP	5909	RAP1 GTPase activating protein	9858	2.62806	0.0018714	0.0396638
ENSG00000077044	DGKD	8527	diacylglycerol kinase delta	2851	0.504142	0.00393825	0.0580082
ENSG00000077063	CTTNBP2	83992	cortactin binding protein 2	15679	0.604713	0.00740892	0.0830064
ENSG00000077147	TM9SF3	56889	transmembrane 9 superfamily member 3	21529	-0.549393	2.22329e-05	0.00328269
ENSG00000078018	MAP2	4133	microtubule associated protein 2	6839	3.05922	3.96655e-05	0.00469069
ENSG00000078549	ADCYAP1R1	117	ADCYAP receptor type I	242	2.74717	6.54416e-05	0.00602057
ENSG00000078804	TP53INP2	58476	tumor protein p53 inducible nuclear protein 2	16104	0.794252	0.00741962	0.0830335
ENSG00000078900	TP73	7161	tumor protein p73	12003	0.899599	0.00457315	0.0629344
ENSG00000078902	TOLLIP	54472	toll interacting protein	16476	0.729598	0.00243945	0.0450803
ENSG00000079332	SAR1A	56681	secretion associated Ras related GTPase 1A	10534	-0.461038	0.00387235	0.0575437
ENSG00000079432	CIC	23152	capicua transcriptional repressor	14214	0.555623	0.00859386	0.0912791
ENSG00000079950	STX7	8417	syntaxin 7	11442	-0.512978	0.000960594	0.027777
ENSG00000081019	RSBN1	54665	round spermatid basic protein 1	25642	-0.565865	0.00542191	0.0700087
ENSG00000081154	PCNP	57092	PEST proteolytic signal containing nuclear protein	30023	-0.411854	0.0041096	0.0593166
ENSG00000081803	CADPS2	93664	calcium dependent secretion activator 2	16018	-0.708351	0.00390273	0.0577396
ENSG00000081870	HSPB11	51668	heat shock protein family B (small) member 11	25019	-0.886954	0.000910348	0.0268969
ENSG00000082074	FYB	2533	FYN binding protein 1	4036	-0.560893	0.00271137	0.0474773
ENSG00000082153	BZW1	9689	basic leucine zipper and W2 domains 1	18380	-0.711134	0.000546452	0.0203052
ENSG00000082898	XPO1	7514	exportin 1	12825	-0.500257	0.00651151	0.0781069
ENSG00000083290	ULK2	9706	unc-51 like autophagy activating kinase 2	13480	0.387844	0.00604769	0.0751535
ENSG00000084234	APLP2	334	amyloid beta precursor like protein 2	598	-0.416686	0.00607123	0.0753198
ENSG00000084710	EFR3B	22979	EFR3 homolog B	29155	1.22691	0.00129138	0.0328287
ENSG00000084731	KIF3C	3797	kinesin family member 3C	6321	1.92038	0.000765871	0.0244298
ENSG00000084733	RAB10	10890	RAB10, member RAS oncogene family	9759	-0.453842	0.0073804	0.0828723
ENSG00000084764	MAPRE3	22924	microtubule associated protein RP/EB family member 3	6892	0.539227	0.0089192	0.0931273
ENSG00000085449	WDFY1	57590	WD repeat and FYVE domain containing 1	20451	-0.363643	0.00796773	0.0878908
ENSG00000085719	CPNE3	8895	copine 3	2316	-0.49096	0.000448943	0.0181315
ENSG00000086598	TMED2	10959	transmembrane p24 trafficking protein 2	16996	-0.580906	1.23329e-05	0.00216712
ENSG00000087053	MTMR2	8898	myotubularin related protein 2	7450	-0.510562	0.00363049	0.0566118
ENSG00000087076	HSD17B14	51171	hydroxysteroid 17-beta dehydrogenase 14	23238	0.958623	0.000244789	0.0127698
ENSG00000087086	FTL	2512	ferritin light chain	3999	-0.573596	0.000709553	0.0232251
ENSG00000087087	SRRT	51593	serrate, RNA effector molecule	24101	0.392005	0.00800105	0.0879676
ENSG00000087258	GNAO1	2775	G protein subunit alpha o1	4389	2.01665	1.09223e-06	0.000497265
ENSG00000087302	C14orf166	51637	RNA transcription, translation and transport factor	23169	-0.585018	0.00846252	0.0904489
ENSG00000087303	NID2	22795	nidogen 2	13389	-0.648938	0.00130376	0.0329759
ENSG00000087502	ERGIC2	51290	ERGIC and golgi 2	30208	-0.587823	0.00105342	0.0292273
ENSG00000088543	C3orf18	51161	chromosome 3 open reading frame 18	24837	0.61925	0.00925077	0.0949059
ENSG00000088808	PPP1R13B	23368	protein phosphatase 1 regulatory subunit 13B	14950	0.742029	0.00790452	0.0873085
ENSG00000088888	MAVS	57506	mitochondrial antiviral signaling protein	29233	0.493271	0.00902834	0.0935139
ENSG00000088899	RP5-1187M17.10	9762	leucine zipper tumor suppressor family member 3	30139	1.30142	0.000104827	0.00789354
ENSG00000089009	RPL6	6128	ribosomal protein L6	10362	-0.516004	0.0068031	0.0800703
ENSG00000089063	TMEM230	29058	transmembrane protein 230	15876	-0.595408	0.00154164	0.0354949
ENSG00000089250	NOS1	4842	nitric oxide synthase 1	7872	1.78063	0.000540075	0.0203052
ENSG00000089486	CDIP1	29965	cell death inducing p53 target 1	13234	0.62975	0.00814299	0.0884601
ENSG00000089692	LAG3	3902	lymphocyte activating 3	6476	2.03635	0.000704297	NA
ENSG00000090104	RGS1	5996	regulator of G protein signaling 1	9991	-1.14272	0.00155269	0.0354949
ENSG00000090661	CERS4	79603	ceramide synthase 4	23747	0.632775	0.0030814	0.0516109
ENSG00000091129	NRCAM	4897	neuronal cell adhesion molecule	7994	2.97346	0.00252422	0.0459568
ENSG00000091428	RAPGEF4	11069	Rap guanine nucleotide exchange factor 4	16626	1.21829	0.00424679	0.0604202
ENSG00000092820	EZR	7430	ezrin	12691	0.502693	4.32945e-05	0.00480051
ENSG00000094880	CDC23	8697	cell division cycle 23	1724	-0.607143	0.00645723	0.0776418
ENSG00000094975	SUCO	51430	SUN domain containing ossification factor	1240	-0.63824	0.00223518	0.0428881
ENSG00000095397	DFNB31	25861	whirlin	16361	1.03727	2.71695e-06	0.000755915
ENSG00000095906	NUBP2	10101	nucleotide binding protein 2	8042	0.622335	0.00358942	0.0565277
ENSG00000096696	DSP	1832	desmoplakin	3052	-0.752207	0.00812144	0.0883354
ENSG00000097033	SH3GLB1	51100	SH3 domain containing GRB2 like, endophilin B1	10833	-0.394807	0.00947234	0.0957858
ENSG00000099194	SCD	6319	stearoyl-CoA desaturase	10571	2.19197	1.92818e-06	0.000679124
ENSG00000099308	MAST3	23031	microtubule associated serine/threonine kinase 3	19036	1.15956	4.88645e-05	0.00504564
ENSG00000099365	STX1B	112755	syntaxin 1B	18539	3.50207	0.00202557	0.041069
ENSG00000099381	SETD1A	9739	SET domain containing 1A	29010	0.683268	0.0008639	0.0262314
ENSG00000099834	CDHR5	53841	cadherin related family member 5	7521	1.23206	0.00218959	0.0427238
ENSG00000099840	IZUMO4	113177	IZUMO family member 4	26950	0.97876	0.00101408	0.0288377
ENSG00000099864	PALM	5064	paralemmin	8594	0.757726	0.0027903	0.0485202
ENSG00000099875	MKNK2	2872	MAP kinase interacting serine/threonine kinase 2	7111	0.696584	0.00133817	0.0334241
ENSG00000099917	MED15	51586	mediator complex subunit 15	14248	0.539753	0.00243679	0.0450803
ENSG00000099991	CABIN1	23523	calcineurin binding protein 1	24187	0.529317	0.00181729	0.0390601
ENSG00000100139	MICALL1	85377	MICAL like 1	29804	0.652581	0.000706661	0.0232063
ENSG00000100167	SEPT3	55964	septin 3	10750	1.78062	0.000194865	0.0110256
ENSG00000100196	KDELR3	11015	KDEL endoplasmic reticulum protein retention receptor 3	6306	-1.37744	5.95824e-06	0.00138785
ENSG00000100219	XBP1	7494	X-box binding protein 1	12801	-0.507132	0.00270004	0.0474603
ENSG00000100239	PPP6R2	9701	protein phosphatase 6 regulatory subunit 2	19253	0.390138	0.00683417	0.0800832
ENSG00000100241	SBF1	6305	SET binding factor 1	10542	0.765744	0.000524803	0.0199864
ENSG00000100321	SYNGR1	9145	synaptogyrin 1	11498	0.737168	0.00623199	0.0761593
ENSG00000100364	KIAA0930	23313	KIAA0930	1314	0.85915	0.00154231	0.0354949
ENSG00000100379	KCTD17	79734	potassium channel tetramerization domain containing 17	25705	0.944639	0.000325989	0.0149775
ENSG00000100380	ST13	6767	ST13, Hsp70 interacting protein	11343	-0.384855	0.00697233	0.0808358
ENSG00000100401	RANGAP1	5905	Ran GTPase activating protein 1	9854	0.529536	0.00368624	0.0566895
ENSG00000100403	ZC3H7B	23264	zinc finger CCCH-type containing 7B	30869	0.635547	0.000248538	0.0128318
ENSG00000100427	MLC1	23209	megalencephalic leukoencephalopathy with subcortical cysts 1	17082	2.21761	6.27748e-06	0.00142898
ENSG00000100614	PPM1A	5494	protein phosphatase, Mg2+/Mn2+ dependent 1A	9275	-0.392593	0.00570403	0.0720666
ENSG00000100726	TELO2	9894	telomere maintenance 2	29099	0.567882	0.00498642	0.066151
ENSG00000100918	REC8	9985	REC8 meiotic recombination protein	16879	0.690305	0.00250792	0.0458381
ENSG00000100941	PNN	5411	pinin, desmosome associated protein	9162	0.806155	0.000831531	0.0255312
ENSG00000100979	PLTP	5360	phospholipid transfer protein	9093	-0.332568	0.00864134	0.0916793
ENSG00000101076	HNF4A	3172	hepatocyte nuclear factor 4 alpha	5024	1.02842	0.00661176	0.0787436
ENSG00000101098	RIMS4	140730	regulating synaptic membrane exocytosis 4	16183	1.87762	0.00426064	0.0604455
ENSG00000101445	PPP1R16B	26051	protein phosphatase 1 regulatory subunit 16B	15850	1.80735	0.00122933	0.0320148
ENSG00000101489	CELF4	56853	CUGBP Elav-like family member 4	14015	2.14633	0.00599989	0.074838
ENSG00000101557	USP14	9097	ubiquitin specific peptidase 14	12612	-0.392491	0.00853993	0.0908789
ENSG00000101638	ST8SIA5	29906	ST8 alpha-N-acetyl-neuraminide alpha-2,8-sialyltransferase 5	17827	1.72111	0.00405622	0.0592232
ENSG00000101856	PGRMC1	10857	progesterone receptor membrane component 1	16090	-1.2459	0.000137981	0.00888625
ENSG00000101901	ALG13	79868	ALG13, UDP-N-acetylglucosaminyltransferase subunit	30881	-0.511138	0.00396191	0.0582162
ENSG00000101911	PRPS2	5634	phosphoribosyl pyrophosphate synthetase 2	9465	-0.845142	0.00487534	0.0652826
ENSG00000101940	WDR13	64743	WD repeat domain 13	14352	0.617353	0.000217002	0.011877
ENSG00000102003	SYP	6855	synaptophysin	11506	1.83908	0.000154915	0.00957799
ENSG00000102265	TIMP1	7076	TIMP metallopeptidase inhibitor 1	11820	-1.31301	0.00455967	0.0629058
ENSG00000102531	FNDC3A	22862	fibronectin type III domain containing 3A	20296	-0.443487	0.00826779	0.0892351
ENSG00000102805	CLN5	1203	CLN5, intracellular trafficking protein	2076	-0.603406	0.00219267	0.0427238
ENSG00000102934	PLLP	51090	plasmolipin	18553	1.75782	0.00550481	NA
ENSG00000103034	NDRG4	65009	NDRG family member 4	14466	2.10781	3.30352e-06	0.000870738
ENSG00000103222	ABCC1	4363	ATP binding cassette subfamily C member 1	51	0.467871	0.0040653	0.0592694
ENSG00000103249	CLCN7	1186	chloride voltage-gated channel 7	2025	0.765215	0.000103947	0.00789354
ENSG00000103257	SLC7A5	8140	solute carrier family 7 member 5	11063	1.79964	2.4152e-07	0.000186081
ENSG00000103326	CAPN15	6650	calpain 15	11182	0.626034	0.00786768	0.0872677
ENSG00000103489	XYLT1	64131	xylosyltransferase 1	15516	1.0643	0.000546779	0.0203052
ENSG00000103723	AP3B2	8120	adaptor related protein complex 3 subunit beta 2	567	1.15098	0.000434706	0.0177715
ENSG00000104059	FAM189A1	23359	family with sequence similarity 189 member A1	29075	1.04263	0.0074935	0.0835801
ENSG00000104213	PDGFRL	5157	platelet derived growth factor receptor like	8805	-1.3449	0.00799601	NA
ENSG00000104320	NBN	4683	nibrin	7652	-0.711689	6.61204e-05	0.00602057
ENSG00000104341	LAPTM4B	55353	lysosomal protein transmembrane 4 beta	13646	-0.730744	0.00256144	0.0461509
ENSG00000104369	JPH1	56704	junctophilin 1	14201	0.887574	0.00119589	0.0318497
ENSG00000104388	RAB2A	5862	RAB2A, member RAS oncogene family	9763	-0.468985	0.00188498	0.0396638
ENSG00000104408	EIF3E	3646	eukaryotic translation initiation factor 3 subunit E	3277	-0.714368	0.00714772	0.0818096
ENSG00000104419	NDRG1	10397	N-myc downstream regulated 1	7679	-0.623708	0.00177532	0.0384884
ENSG00000104765	BNIP3L	665	BCL2 interacting protein 3 like	1085	-0.563385	0.000412527	0.017382
ENSG00000104812	GYS1	2997	glycogen synthase 1	4706	0.500008	0.00437264	0.0615717
ENSG00000104833	TUBB4A	10382	tubulin beta 4A class IVa	20774	3.28589	0.00454709	0.0628382
ENSG00000104852	SNRNP70	6625	small nuclear ribonucleoprotein U1 subunit 70	11150	0.511195	0.000329323	0.0150617
ENSG00000104859	CLASRP	11129	CLK4 associating serine/arginine rich protein	17731	0.674664	0.00854711	0.0908789
ENSG00000104960	PTOV1	53635	prostate tumor overexpressed 1	9632	0.596379	0.00172789	0.0376429
ENSG00000104967	NOVA2	4858	NOVA alternative splicing regulator 2	7887	2.00765	0.00537161	0.0697822
ENSG00000104969	SGTA	6449	small glutamine rich tetratricopeptide repeat containing alpha	10819	0.607323	0.00360251	0.056603
ENSG00000105290	APLP1	333	amyloid beta precursor like protein 1	597	1.2955	0.000181519	0.0106947
ENSG00000105357	MYH14	79784	myosin heavy chain 14	23212	0.833417	0.000195408	0.0110256
ENSG00000105429	MEGF8	1954	multiple EGF like domains 8	3233	0.624507	0.00444008	0.0619386
ENSG00000105576	TNPO2	30000	transportin 2	19998	0.384618	0.00739594	0.0829538
ENSG00000105737	GRIK5	2901	glutamate ionotropic receptor kainate type subunit 5	4583	0.965397	0.000742428	0.0240652
ENSG00000105738	SIPA1L3	23094	signal induced proliferation associated 1 like 3	23801	0.72233	0.00557287	0.0712872
ENSG00000105767	CADM4	199731	cell adhesion molecule 4	30825	0.914261	0.000694523	0.0230343
ENSG00000105829	BET1	10282	Bet1 golgi vesicular membrane trafficking protein	14562	-0.633909	0.00722562	0.0820451
ENSG00000105926	MPP6	51678	membrane palmitoylated protein 6	18167	-0.737925	0.00626674	0.0764527
ENSG00000106080	FKBP14	55033	FK506 binding protein 14	18625	-0.756483	0.000457802	0.0183813
ENSG00000106211	HSPB1	3315	heat shock protein family B (small) member 1	5246	1.0434	0.000513277	0.019786
ENSG00000106278	PTPRZ1	5803	protein tyrosine phosphatase, receptor type Z1	9685	3.30786	0.000613353	0.0216365
ENSG00000106460	TMEM106B	54664	transmembrane protein 106B	22407	-0.495144	0.00629243	0.0766727
ENSG00000106636	YKT6	10652	YKT6 v-SNARE homolog	16959	0.649666	0.00477052	0.0646063
ENSG00000106665	CLIP2	7461	CAP-Gly domain containing linker protein 2	2586	0.804604	3.10851e-08	3.7991e-05
ENSG00000106772	PRUNE2	158471	prune homolog 2	25209	0.887068	0.00116098	0.0313434
ENSG00000106799	TGFBR1	7046	transforming growth factor beta receptor 1	11772	-0.513224	0.00219907	0.0427238
ENSG00000106976	DNM1	1759	dynamin 1	2972	2.5006	0.00675742	0.07972
ENSG00000107099	DOCK8	81704	dedicator of cytokinesis 8	19191	0.391252	0.00664731	0.0789792
ENSG00000107130	NCS1	23413	neuronal calcium sensor 1	3953	1.72507	0.00971149	0.0971731
ENSG00000107165	TYRP1	7306	tyrosinase related protein 1	12450	0.898336	0.0026578	0.0470327
ENSG00000107331	ABCA2	20	ATP binding cassette subfamily A member 2	32	0.677931	0.000588803	0.0210112
ENSG00000107742	SPOCK2	9806	SPARC (osteonectin), cwcv and kazal like domains proteoglycan 2	13564	1.29768	0.00158903	0.0360085
ENSG00000108262	GIT1	28964	GIT ArfGAP 1	4272	0.811901	0.00678928	0.0800017
ENSG00000108352	RAPGEFL1	51195	Rap guanine nucleotide exchange factor like 1	17428	1.05823	0.00561454	0.0716372
ENSG00000108557	RAI1	10743	retinoic acid induced 1	9834	0.853901	0.000670248	0.0226536
ENSG00000108582	CPD	1362	carboxypeptidase D	2301	-0.371234	0.00318764	0.0525987
ENSG00000108797	CNTNAP1	8506	contactin associated protein 1	8011	1.34634	0.00658203	0.0787436
ENSG00000108819	PPP1R9B	84687	protein phosphatase 1 regulatory subunit 9B	9298	1.04443	0.0005125	0.019786
ENSG00000108852	MPP2	4355	membrane palmitoylated protein 2	7220	0.621444	0.00683428	0.0800832
ENSG00000108950	FAM20A	54757	FAM20A, golgi associated secretory pathway pseudokinase	23015	-1.26077	1.13498e-05	0.00210471
ENSG00000109107	ALDOC	230	aldolase, fructose-bisphosphate C	418	1.16088	0.00927292	0.0949084
ENSG00000109158	GABRA4	2557	gamma-aminobutyric acid type A receptor alpha4 subunit	4078	1.75612	0.00229685	0.0437571
ENSG00000109458	GAB1	2549	GRB2 associated binding protein 1	4066	-0.505806	0.00643692	0.0774907
ENSG00000109787	KLF3	51274	Kruppel like factor 3	16516	-0.6927	0.000447125	0.0181312
ENSG00000110002	VWA5A	4013	von Willebrand factor A domain containing 5A	6658	-0.768888	0.00185054	0.0394362
ENSG00000110090	CPT1A	1374	carnitine palmitoyltransferase 1A	2328	-0.515104	0.00844308	0.0904489
ENSG00000110400	PVRL1	5818	nectin cell adhesion molecule 1	9706	1.68277	0.000352743	0.0159868
ENSG00000110427	KIAA1549L	25758	KIAA1549 like	24836	1.30385	0.000309993	0.014577
ENSG00000110583	NAA40	79829	N(alpha)-acetyltransferase 40, NatD catalytic subunit	25845	0.533411	0.00902246	0.0935139
ENSG00000110697	PITPNM1	9600	phosphatidylinositol transfer protein membrane associated 1	9003	0.474141	0.00421423	0.0601278
ENSG00000110852	CLEC2B	9976	C-type lectin domain family 2 member B	2053	-1.49721	0.00118375	0.0318372
ENSG00000110881	ASIC1	41	acid sensing ion channel subunit 1	100	1.08484	0.00470675	0.0639658
ENSG00000111199	TRPV4	59341	transient receptor potential cation channel subfamily V member 4	18083	0.751892	0.00248829	0.0457764
ENSG00000111341	MGP	4256	matrix Gla protein	7060	-0.730184	0.00961333	0.0965768
ENSG00000111412	C12orf49	79794	chromosome 12 open reading frame 49	26128	0.768162	0.00103571	0.0291395
ENSG00000111605	CPSF6	11052	cleavage and polyadenylation specific factor 6	13871	-0.468691	0.000107525	0.00789354
ENSG00000111696	NT5DC3	51559	5'-nucleotidase domain containing 3	30826	1.13931	0.00464598	0.0634844
ENSG00000111863	ADTRP	84830	androgen dependent TFPI regulating protein	21214	1.10411	0.00916764	0.0945654
ENSG00000111875	ASF1A	25842	anti-silencing function 1A histone chaperone	20995	-0.737958	0.00439239	0.061618
ENSG00000111885	MAN1A1	4121	mannosidase alpha class 1A member 1	6821	-0.729609	0.00121489	0.0319379
ENSG00000111962	UST	10090	uronyl 2-sulfotransferase	17223	-0.575969	0.00736092	0.0828006
ENSG00000112245	PTP4A1	7803	protein tyrosine phosphatase type IVA, member 1	9634	-1.11709	0.00125375	0.0323648
ENSG00000112276	BVES	11149	blood vessel epicardial substance	1152	0.854183	0.00237025	0.044709
ENSG00000112280	COL9A1	1297	collagen type IX alpha 1 chain	2217	1.13045	4.36148e-05	0.00480051
ENSG00000112306	RPS12	6206	ribosomal protein S12	10385	-0.713838	0.00578365	0.0728411
ENSG00000112499	SLC22A2	6582	solute carrier family 22 member 2	10966	-1.60403	0.00622117	0.0761593
ENSG00000112659	CUL9	23113	cullin 9	15982	0.433135	0.000583226	0.0209376
ENSG00000113328	CCNG1	900	cyclin G1	1592	-0.677631	7.5935e-05	0.00646551
ENSG00000113578	FGF1	2246	fibroblast growth factor 1	3665	1.31653	0.000513615	0.019786
ENSG00000113583	C5orf15	56951	chromosome 5 open reading frame 15	20656	-0.585943	0.00410999	0.0593166
ENSG00000114023	FAM162A	26355	family with sequence similarity 162 member A	17865	-0.506647	0.00305679	0.0516109
ENSG00000114115	RBP1	5947	retinol binding protein 1	9919	0.721015	0.00151408	0.0353998
ENSG00000114120	SLC25A36	55186	solute carrier family 25 member 36	25554	-0.598073	0.000674582	0.0226536
ENSG00000114315	HES1	3280	hes family bHLH transcription factor 1	5192	-1.25881	0.00541966	0.0700087
ENSG00000114331	ACAP2	23527	ArfGAP with coiled-coil, ankyrin repeat and PH domains 2	16469	-0.383435	0.00715507	0.0818096
ENSG00000114391	RPL24	6152	ribosomal protein L24	10325	-0.53397	0.00660899	0.0787436
ENSG00000114450	GNB4	59345	G protein subunit beta 4	20731	-0.526156	0.00684417	0.0800832
ENSG00000114626	ABTB1	80325	ankyrin repeat and BTB domain containing 1	18275	0.876824	1.07746e-05	0.00207536
ENSG00000114646	CSPG5	10675	chondroitin sulfate proteoglycan 5	2467	1.04578	0.000166254	0.0100921
ENSG00000114698	PLSCR4	57088	phospholipid scramblase 4	16497	-0.778916	7.68127e-05	0.00646551
ENSG00000114850	SSR3	6747	signal sequence receptor subunit 3	11325	-0.560326	0.00134168	0.0334285
ENSG00000114861	FOXP1	27086	forkhead box P1	3823	-0.788502	4.54073e-06	0.00113769
ENSG00000114923	SLC4A3	6508	solute carrier family 4 member 3	11029	0.695486	0.000173894	0.010306
ENSG00000114978	MOB1A	55233	MOB kinase activator 1A	16015	-0.529102	0.000363141	0.0161654
ENSG00000115112	TFCP2L1	29842	transcription factor CP2 like 1	17925	1.03542	0.00505983	0.0669475
ENSG00000115145	STAM2	10254	signal transducing adaptor molecule 2	11358	-0.490019	0.00172473	0.0376429
ENSG00000115266	APC2	10297	APC2, WNT signaling pathway regulator	24036	3.45607	0.000953638	0.0277562
ENSG00000115365	LANCL1	10314	LanC like 1	6508	-0.421397	0.00454849	0.0628382
ENSG00000115392	FANCL	55120	FA complementation group L	20748	-0.636604	0.00101579	0.0288377
ENSG00000115507	OTX1	5013	orthodenticle homeobox 1	8521	0.938429	0.00982372	0.0980024
ENSG00000115825	PRKD3	23683	protein kinase D3	9408	-0.578814	0.00222694	0.0428594
ENSG00000115947	ORC4	5000	origin recognition complex subunit 4	8490	-0.556539	0.00965709	0.0968222
ENSG00000115993	TRAK2	66008	trafficking kinesin protein 2	13206	0.699012	0.000262735	0.0131578
ENSG00000116106	EPHA4	2043	EPH receptor A4	3388	0.629192	0.00483306	0.0649771
ENSG00000116254	CHD5	26038	chromodomain helicase DNA binding protein 5	16816	2.20075	0.00255816	0.0461509
ENSG00000116266	STXBP3	6814	syntaxin binding protein 3	11446	-0.51692	0.00715276	0.0818096
ENSG00000116406	EDEM3	80267	ER degradation enhancing alpha-mannosidase like protein 3	16787	-0.563299	0.00141149	0.0341073
ENSG00000116574	RHOU	58480	ras homolog family member U	17794	-0.506261	0.00697306	0.0808358
ENSG00000116661	FBXO2	26232	F-box protein 2	13581	1.10623	0.00011053	0.0079645
ENSG00000116852	KIF21B	23046	kinesin family member 21B	29442	1.68286	0.00249083	0.0457764
ENSG00000116871	MAP7D1	55700	MAP7 domain containing 1	25514	0.592488	0.00123736	0.0321073
ENSG00000116874	WARS2	10352	tryptophanyl tRNA synthetase 2, mitochondrial	12730	-0.761365	0.000458798	0.0183813
ENSG00000117266	CDK18	5129	cyclin dependent kinase 18	8751	1.50953	0.00201764	0.041069
ENSG00000117480	FAAH	2166	fatty acid amide hydrolase	3553	0.901621	0.00371787	0.0568898
ENSG00000117748	RPA2	6118	replication protein A2	10290	-0.871935	7.68167e-05	0.00646551
ENSG00000118096	IFT46	56912	intraflagellar transport 46	26146	-0.749758	0.00037799	0.0165325
ENSG00000118181	RPS25	6230	ribosomal protein S25	10413	-0.593733	0.00349818	0.0557927
ENSG00000118257	NRP2	8828	neuropilin 2	8005	-0.737835	7.57977e-05	0.00646551
ENSG00000118322	ATP10B	23120	ATPase phospholipid transporting 10B (putative)	13543	1.56567	0.00191607	0.039982
ENSG00000118369	USP35	57558	ubiquitin specific peptidase 35	20061	0.660498	0.000229965	0.0122517
ENSG00000118515	SGK1	6446	serum/glucocorticoid regulated kinase 1	10810	0.484806	0.00343662	0.0552507
ENSG00000118898	PPL	5493	periplakin	9273	1.63102	4.41621e-05	0.00480791
ENSG00000118900	UBN1	29855	ubinuclein 1	12506	0.45446	0.00457431	0.0629344
ENSG00000118960	HS1BP3	64342	HCLS1 binding protein 3	24979	0.596415	0.00671836	0.0795403
ENSG00000119314	PTBP3	9991	polypyrimidine tract binding protein 3	10253	-0.425535	0.0028865	0.0495903
ENSG00000119414	PPP6C	5537	protein phosphatase 6 catalytic subunit	9323	-0.546926	0.00065749	0.0224909
ENSG00000119537	KDSR	2531	3-ketodihydrosphingosine reductase	4021	-0.60136	0.00969094	0.0970645
ENSG00000119715	ESRRB	2103	estrogen related receptor beta	3473	1.65448	0.000121952	NA
ENSG00000119771	KLHL29	114818	kelch like family member 29	29404	0.695377	0.00706636	0.0813046
ENSG00000120049	KCNIP2	30819	potassium voltage-gated channel interacting protein 2	15522	2.03856	0.00736574	0.0828006
ENSG00000120318	ARAP3	64411	ArfGAP with RhoGAP domain, ankyrin repeat and PH domain 3	24097	0.694957	0.00705971	0.0813046
ENSG00000120645	IQSEC3	440073	IQ motif and Sec7 domain 3	29193	1.43434	0.000822663	0.0255119
ENSG00000120675	DNAJC15	29103	DnaJ heat shock protein family (Hsp40) member C15	20325	-0.700717	0.00515326	0.0677363
ENSG00000120742	SERP1	27230	stress associated endoplasmic reticulum protein 1	10759	-0.618342	0.00192944	0.0400109
ENSG00000120805	ARL1	400	ADP ribosylation factor like GTPase 1	692	-0.718659	0.000617816	0.0216365
ENSG00000120889	TNFRSF10B	8795	TNF receptor superfamily member 10b	11905	0.547273	2.50205e-05	0.00355935
ENSG00000120896	SORBS3	10174	sorbin and SH3 domain containing 3	30907	0.39345	0.00409961	0.0593166
ENSG00000120899	PTK2B	2185	protein tyrosine kinase 2 beta	9612	0.578465	0.00505055	0.0669131
ENSG00000121207	LRAT	9227	lecithin retinol acyltransferase	6685	1.25769	0.00602719	0.075085
ENSG00000121316	PLBD1	79887	phospholipase B domain containing 1	26215	-0.722438	0.00111695	0.0305004
ENSG00000121350	PYROXD1	79912	pyridine nucleotide-disulphide oxidoreductase domain 1	26162	-0.883893	0.00379783	0.0572596
ENSG00000121653	MAPK8IP1	9479	mitogen-activated protein kinase 8 interacting protein 1	6882	1.00544	0.00242424	0.0450803
ENSG00000121749	TBC1D15	64786	TBC1 domain family member 15	25694	-0.488244	0.00830376	0.0895269
ENSG00000121753	ADGRB2	576	adhesion G protein-coupled receptor B2	944	2.26766	0.00172881	0.0376429
ENSG00000121879	PIK3CA	5290	phosphatidylinositol-4,5-bisphosphate 3-kinase catalytic subunit alpha	8975	-0.502987	0.0025452	0.0461509
ENSG00000122068	FYTTD1	84248	forty-two-three domain containing 1	25407	-0.453654	0.00902295	0.0935139
ENSG00000122378	FAM213A	84293	peroxiredoxin like 2A	28651	0.394961	0.0068887	0.0803228
ENSG00000122515	ZMIZ2	83637	zinc finger MIZ-type containing 2	22229	0.548968	0.00743417	0.0831034
ENSG00000122545	SEPT7	989	septin 7	1717	-0.50142	0.000833536	0.0255312
ENSG00000122862	SRGN	5552	serglycin	9361	-0.590989	0.00649311	0.0779796
ENSG00000123064	DDX54	79039	DEAD-box helicase 54	20084	0.482321	0.00564487	0.0718412
ENSG00000123191	ATP7B	540	ATPase copper transporting beta	870	0.749126	0.00380758	0.0572596
ENSG00000123700	KCNJ2	3759	potassium voltage-gated channel subfamily J member 2	6263	-1.14662	0.00101778	0.0288377
ENSG00000123836	PFKFB2	5208	6-phosphofructo-2-kinase/fructose-2,6-biphosphatase 2	8873	0.813974	0.00133346	0.0333899
ENSG00000123983	ACSL3	2181	acyl-CoA synthetase long chain family member 3	3570	-0.445468	0.00669528	0.0794549
ENSG00000124098	FAM210B	116151	family with sequence similarity 210 member B	16102	-0.541584	0.000908741	0.0268969
ENSG00000124207	CSE1L	1434	chromosome segregation 1 like	2431	-0.59681	0.00949773	0.0958964
ENSG00000124215	CDH26	60437	cadherin 26	15902	1.41644	0.00170512	NA
ENSG00000124333	VAMP7	6845	vesicle associated membrane protein 7	11486	-0.596898	0.00152155	0.0354415
ENSG00000124507	PACSIN1	29993	protein kinase C and casein kinase substrate in neurons 1	8570	4.11232	0.000434169	0.0177715
ENSG00000124508	BTN2A2	10385	butyrophilin subfamily 2 member A2	1137	0.563943	0.000408454	0.017382
ENSG00000124575	HIST1H1D	3007	histone cluster 1 H1 family member d	4717	-1.12825	0.00894157	0.0931933
ENSG00000124702	KLHDC3	116138	kelch domain containing 3	20704	0.496434	0.0073231	0.0825063
ENSG00000124839	RAB17	64284	RAB17, member RAS oncogene family	16523	0.906719	0.000408772	0.017382
ENSG00000125304	TM9SF2	9375	transmembrane 9 superfamily member 2	11865	-0.443979	0.00642661	0.0774596
ENSG00000125398	SOX9	6662	SRY-box 9	11204	0.827735	0.00621131	0.0761593
ENSG00000125503	PPP1R12C	54776	protein phosphatase 1 regulatory subunit 12C	14947	0.734857	0.000690891	0.0229899
ENSG00000125648	SLC25A23	79085	solute carrier family 25 member 23	19375	0.859874	0.00885909	0.0928165
ENSG00000125968	ID1	3397	inhibitor of DNA binding 1, HLH protein	5360	-0.919013	0.00107771	0.0297366
ENSG00000126001	CEP250	11190	centrosomal protein 250	1859	0.701274	0.000119786	0.00833253
ENSG00000126215	XRCC3	7517	X-ray repair cross complementing 3	12830	1.74917	0.0022981	0.0437571
ENSG00000126464	PRR12	57479	proline rich 12	29217	0.61626	0.00888739	0.0929187
ENSG00000126822	PLEKHG3	26030	pleckstrin homology and RhoGEF domain containing G3	20364	0.500616	0.00364864	0.0566118
ENSG00000126878	AIF1L	83543	allograft inflammatory factor 1 like	28904	1.59086	0.000104931	0.00789354
ENSG00000127083	OMD	4958	osteomodulin	8134	-1.02542	0.00945934	0.0957858
ENSG00000127329	PTPRB	5787	protein tyrosine phosphatase, receptor type B	9665	0.875202	0.000255715	0.0129853
ENSG00000127511	SIN3B	23309	SIN3 transcription regulator family member B	19354	0.474805	0.00163084	0.0363798
ENSG00000127663	KDM4B	23030	lysine demethylase 4B	29136	0.838447	0.000256698	0.0129853
ENSG00000127951	FGL2	10875	fibrinogen like 2	3696	-1.09146	0.00155574	0.0354949
ENSG00000127954	STEAP4	79689	STEAP4 metalloreductase	21923	-1.0803	0.00306329	0.0516109
ENSG00000128266	GNAZ	2781	G protein subunit alpha z	4395	0.85306	0.000114554	0.0080801
ENSG00000128482	RNF112	7732	ring finger protein 112	12968	2.01873	0.00714771	NA
ENSG00000128510	CPA4	51200	carboxypeptidase A4	15740	-2.22272	0.00219188	NA
ENSG00000128536	CDHR3	222256	cadherin related family member 3	26308	-0.835044	0.00377818	0.0572331
ENSG00000128567	PODXL	5420	podocalyxin like	9171	0.752375	0.000664698	0.022645
ENSG00000128641	MYO1B	4430	myosin IB	7596	-1.00765	6.66648e-06	0.00145155
ENSG00000128791	TWSG1	57045	twisted gastrulation BMP signaling modulator 1	12429	-0.464552	0.00925504	0.0949059
ENSG00000128918	ALDH1A2	8854	aldehyde dehydrogenase 1 family member A2	15472	-1.05628	0.000580653	0.0209202
ENSG00000129055	ANAPC13	25847	anaphase promoting complex subunit 13	24540	-0.506731	0.00556097	0.071226
ENSG00000129116	PALLD	23022	palladin, cytoskeletal associated protein	17068	0.732743	0.00612516	0.0757369
ENSG00000129128	SPCS3	60559	signal peptidase complex subunit 3	26212	-0.674307	1.31221e-05	0.00226606
ENSG00000129244	ATP1B2	482	ATPase Na+/K+ transporting subunit beta 2	805	0.58219	0.00549399	0.0707298
ENSG00000129250	KIF1C	10749	kinesin family member 1C	6317	0.572654	0.000338481	0.0154101
ENSG00000129355	CDKN2D	1032	cyclin dependent kinase inhibitor 2D	1790	1.50007	0.00927251	NA
ENSG00000129467	ADCY4	196883	adenylate cyclase 4	235	0.730529	0.00998711	0.0987545
ENSG00000129534	MIS18BP1	55320	MIS18 binding protein 1	20190	-0.661941	0.00331736	0.0541604
ENSG00000129562	DAD1	1603	defender against cell death 1	2664	-0.689587	0.00363306	0.0566118
ENSG00000130037	KCNA5	3741	potassium voltage-gated channel subfamily A member 5	6224	1.82778	6.57367e-05	0.00602057
ENSG00000130304	SLC27A1	376497	solute carrier family 27 member 1	10995	0.836577	4.5435e-06	0.00113769
ENSG00000130723	PRRC2B	84726	proline rich coiled-coil 2B	28121	0.652947	0.000865506	0.0262314
ENSG00000130758	MAP3K10	4294	mitogen-activated protein kinase kinase kinase 10	6849	1.18093	0.00119355	0.0318497
ENSG00000130787	HIP1R	9026	huntingtin interacting protein 1 related	18415	0.633697	0.00371249	0.0568898
ENSG00000130821	SLC6A8	6535	solute carrier family 6 member 8	11055	0.794703	0.00122056	0.0319694
ENSG00000130957	FBP2	8789	fructose-bisphosphatase 2	3607	1.25099	0.000113237	0.00804385
ENSG00000130958	SLC35D2	11046	solute carrier family 35 member D2	20799	-0.78199	0.00144089	0.034609
ENSG00000131016	AKAP12	9590	A-kinase anchoring protein 12	370	-0.896085	1.34557e-05	0.00228428
ENSG00000131067	GGT7	2686	gamma-glutamyltransferase 7	4259	0.677647	4.74052e-05	0.004998
ENSG00000131171	SH3BGRL	6451	SH3 domain binding glutamate rich protein like	10823	-0.612662	0.00168194	0.0371064
ENSG00000131196	NFATC1	4772	nuclear factor of activated T cells 1	7775	0.525484	0.00936846	0.0955545
ENSG00000131263	RLIM	51132	ring finger protein, LIM domain interacting	13429	-0.438847	0.00755341	0.0840611
ENSG00000131368	MRPS25	64432	mitochondrial ribosomal protein S25	14511	0.440322	0.000425615	0.0176896
ENSG00000131370	SH3BP5	9467	SH3 domain binding protein 5	10827	-0.697934	0.00576811	0.0727624
ENSG00000131437	KIF3A	11127	kinesin family member 3A	6319	0.445804	0.00488622	0.0653409
ENSG00000131507	NDFIP1	80762	Nedd4 family interacting protein 1	17592	-0.524924	0.000920314	0.0270319
ENSG00000131584	ACAP3	116983	ArfGAP with coiled-coil, ankyrin repeat and PH domains 3	16754	0.735252	0.00203337	0.041144
ENSG00000131697	NPHP4	261734	nephrocystin 4	19104	0.442298	0.00277252	0.0484635
ENSG00000131730	CKMT2	1160	creatine kinase, mitochondrial 2	1996	0.637326	0.00169332	0.0372753
ENSG00000131771	PPP1R1B	84152	protein phosphatase 1 regulatory inhibitor subunit 1B	9287	0.696925	0.0014658	0.0347902
ENSG00000132205	EMILIN2	84034	elastin microfibril interfacer 2	19881	-0.897164	0.00552645	0.0708806
ENSG00000132361	CLUH	23277	clustered mitochondria homolog	29094	0.658644	8.42878e-05	0.00686363
ENSG00000132470	ITGB4	3691	integrin subunit beta 4	6158	0.985586	0.000154483	0.00957799
ENSG00000132471	WBP2	23558	WW domain binding protein 2	12738	0.62066	0.00114387	0.0309956
ENSG00000132535	DLG4	1742	discs large MAGUK scaffold protein 4	2903	0.924909	5.66964e-05	0.00565879
ENSG00000132563	REEP2	51308	receptor accessory protein 2	17975	1.02804	4.03915e-05	0.0047042
ENSG00000132613	MTSS1L	92154	MTSS1L, I-BAR domain containing	25094	0.91334	3.13806e-05	0.00388035
ENSG00000132688	NES	10763	nestin	7756	1.22288	2.92302e-05	0.00373467
ENSG00000132718	SYT11	23208	synaptotagmin 11	19239	0.813892	0.000539537	0.0203052
ENSG00000132819	RBM38	55544	RNA binding motif protein 38	15818	0.628615	0.00376194	0.0570903
ENSG00000132879	FBXO44	93611	F-box protein 44	24847	0.98731	2.03088e-10	6.78043e-07
ENSG00000133030	MPRIP	23164	myosin phosphatase Rho interacting protein	30321	0.54528	0.00436716	0.0615717
ENSG00000133048	CHI3L1	1116	chitinase 3 like 1	1932	1.13379	0.00486934	0.0652826
ENSG00000133069	TMCC2	9911	transmembrane and coiled-coil domain family 2	24239	2.89654	0.000199521	0.0111069
ENSG00000133083	DCLK1	9201	doublecortin like kinase 1	2700	1.87511	0.000674205	0.0226536
ENSG00000133619	KRBA1	84626	KRAB-A domain containing 1	22228	1.09537	0.00190263	0.0398085
ENSG00000133794	ARNTL	406	aryl hydrocarbon receptor nuclear translocator like	701	-1.07545	0.00384772	0.0573983
ENSG00000134042	MRO	83876	maestro	24121	1.11747	0.00312185	0.0519705
ENSG00000134146	DPH6	89978	diphthamine biosynthesis 6	30543	-0.634274	0.00180452	0.0389363
ENSG00000134245	WNT2B	7482	Wnt family member 2B	12781	1.54173	2.34001e-08	3.7991e-05
ENSG00000134255	CEPT1	10390	choline/ethanolamine phosphotransferase 1	24289	-0.646069	0.00151436	0.0353998
ENSG00000134308	YWHAQ	10971	tyrosine 3-monooxygenase/tryptophan 5-monooxygenase activation protein theta	12854	-0.594517	0.00257899	0.0461509
ENSG00000134317	GRHL1	29841	grainyhead like transcription factor 1	17923	-1.4054	6.13405e-05	0.00597276
ENSG00000134352	IL6ST	3572	interleukin 6 signal transducer	6021	-0.753919	7.68819e-08	6.41708e-05
ENSG00000134531	EMP1	2012	epithelial membrane protein 1	3333	-0.731366	0.00582126	0.0731565
ENSG00000134769	DTNA	1837	dystrobrevin alpha	3057	0.722595	0.00239331	0.0449793
ENSG00000134852	CLOCK	9575	clock circadian regulator	2082	-0.421699	0.00333805	0.0542759
ENSG00000134987	WDR36	134430	WD repeat domain 36	30696	-0.684472	2.87135e-05	0.00373467
ENSG00000135097	MSI1	4440	musashi RNA binding protein 1	7330	1.05902	9.59068e-05	0.0075638
ENSG00000135127	CCDC64	92558	BICD family like cargo adaptor 1	28095	0.811075	0.0099408	0.0985813
ENSG00000135298	ADGRB3	577	adhesion G protein-coupled receptor B3	945	2.06445	0.00298162	0.0507028
ENSG00000135324	MRAP2	112609	melanocortin 2 receptor accessory protein 2	21232	-1.21008	0.00179137	0.0387524
ENSG00000135336	ORC3	23595	origin recognition complex subunit 3	8489	-0.632288	0.00320251	0.0527571
ENSG00000135363	LMO2	4005	LIM domain only 2	6642	0.636171	0.00724939	0.0820451
ENSG00000135378	PRRG4	79056	proline rich and Gla domain 4	30799	1.28734	0.00306934	0.0516109
ENSG00000135387	CAPRIN1	4076	cell cycle associated protein 1	6743	-0.489693	0.00065793	0.0224909
ENSG00000135414	GDF11	10220	growth differentiation factor 11	4216	1.0786	0.000563911	0.0206891
ENSG00000135424	ITGA7	3679	integrin subunit alpha 7	6143	0.796531	0.000237215	0.012505
ENSG00000135439	AGAP2	116986	ArfGAP with GTPase domain, ankyrin repeat and PH domain 2	16921	3.27556	0.00664645	0.0789792
ENSG00000135454	B4GALNT1	2583	beta-1,4-N-acetyl-galactosaminyltransferase 1	4117	2.26041	0.00270723	NA
ENSG00000135476	ESPL1	9700	extra spindle pole bodies like 1, separase	16856	1.65811	0.00336032	NA
ENSG00000135519	KCNH3	23416	potassium voltage-gated channel subfamily H member 3	6252	1.98005	0.000106546	0.00789354
ENSG00000135535	CD164	8763	CD164 molecule	1632	-0.71978	3.0752e-06	0.000832465
ENSG00000135709	KIAA0513	9764	KIAA0513	29058	1.55786	0.002054	0.0413941
ENSG00000135821	GLUL	2752	glutamate-ammonia ligase	4341	-0.476032	0.0049231	0.0656589
ENSG00000136002	ARHGEF4	50649	Rho guanine nucleotide exchange factor 4	684	1.09392	0.000371678	0.0163278
ENSG00000136051	KIAA1033	23325	WASH complex subunit 4	29174	-0.429693	0.00105262	0.0292273
ENSG00000136052	SLC41A2	84102	solute carrier family 41 member 2	31045	-0.592297	0.00874163	0.0922615
ENSG00000136068	FLNB	2317	filamin B	3755	-0.458	0.00854597	0.0908789
ENSG00000136156	ITM2B	9445	integral membrane protein 2B	6174	-0.557763	0.00452502	0.0628382
ENSG00000136274	NACAD	23148	NAC alpha domain containing	22196	1.01445	0.00199348	0.0408472
ENSG00000136531	SCN2A	6326	sodium voltage-gated channel alpha subunit 2	10588	2.1439	0.000183456	0.0107456
ENSG00000136699	SMPD4	55627	sphingomyelin phosphodiesterase 4	32949	0.486602	0.00522436	0.0684015
ENSG00000136717	BIN1	274	bridging integrator 1	1052	0.704966	0.000210285	0.0115726
ENSG00000136720	HS6ST1	9394	heparan sulfate 6-O-sulfotransferase 1	5201	0.803031	0.00372148	0.0568898
ENSG00000136830	FAM129B	64855	family with sequence similarity 129 member B	25282	0.573681	0.00277822	0.0484785
ENSG00000136842	TMOD1	7111	tropomodulin 1	11871	-0.958632	0.00127688	0.032709
ENSG00000136859	ANGPTL2	23452	angiopoietin like 2	490	0.99049	0.000611681	0.0216365
ENSG00000137154	RPS6	6194	ribosomal protein S6	10429	-0.50246	0.00216314	0.0425093
ENSG00000137261	KIAA0319	9856	KIAA0319	21580	1.04549	0.000168795	0.0101237
ENSG00000137414	FAM8A1	51439	family with sequence similarity 8 member A1	16372	-0.673035	1.17675e-05	0.00210471
ENSG00000137474	MYO7A	4647	myosin VIIA	7606	0.781751	2.4128e-05	0.0035024
ENSG00000137492	PRKRIR	5612	THAP domain containing 12	9440	-0.546019	0.0032481	0.0534204
ENSG00000137575	SDCBP	6386	syndecan binding protein	10662	-0.657416	6.60552e-05	0.00602057
ENSG00000137672	TRPC6	7225	transient receptor potential cation channel subfamily C member 6	12338	1.06399	0.000553392	0.0203778
ENSG00000137699	TRIM29	23650	tripartite motif containing 29	17274	1.60812	0.000824062	NA
ENSG00000137727	ARHGAP20	57569	Rho GTPase activating protein 20	18357	-0.664394	0.00151622	0.0353998
ENSG00000137766	UNC13C	440279	unc-13 homolog C	23149	2.58657	0.00210763	0.0420518
ENSG00000137831	UACA	55075	uveal autoantigen with coiled-coil domains and ankyrin repeats	15947	-0.570325	0.00312362	0.0519705
ENSG00000137936	BCAR3	8412	BCAR3, NSP family adaptor protein	973	0.532317	0.00466344	0.0635497
ENSG00000138083	SIX3	6496	SIX homeobox 3	10889	1.01581	0.00423812	0.0603826
ENSG00000138162	TACC2	10579	transforming acidic coiled-coil containing protein 2	11523	0.477118	0.00125278	0.0323648
ENSG00000138356	AOX1	316	aldehyde oxidase 1	553	-1.10557	5.70625e-05	0.00565879
ENSG00000138448	ITGAV	3685	integrin subunit alpha V	6150	-0.358787	0.00347801	0.0556482
ENSG00000138459	SLC35A5	55032	solute carrier family 35 member A5	20792	-0.696563	4.56386e-05	0.00491522
ENSG00000138594	TMOD3	29766	tropomodulin 3	11873	-0.630444	0.000107695	0.00789354
ENSG00000138650	PCDH10	57575	protocadherin 10	13404	1.48983	0.00141319	0.0341073
ENSG00000138760	SCARB2	950	scavenger receptor class B member 2	1665	-0.470322	0.000876407	0.0263606
ENSG00000138772	ANXA3	306	annexin A3	541	1.72341	0.000359564	0.0161498
ENSG00000138834	MAPK8IP3	23162	mitogen-activated protein kinase 8 interacting protein 3	6884	0.722648	2.94568e-05	0.00373467
ENSG00000139278	GLIPR1	11010	GLI pathogenesis related 1	17001	-0.827923	0.00128435	0.0328164
ENSG00000139289	PHLDA1	22822	pleckstrin homology like domain family A member 1	8933	-0.814145	0.00192191	0.0400017
ENSG00000139505	MTMR6	9107	myotubularin related protein 6	7453	-0.630742	0.0011126	0.0305004
ENSG00000139644	TMBIM6	7009	transmembrane BAX inhibitor motif containing 6	11723	-0.686678	7.58513e-05	0.00646551
ENSG00000139684	ESD	2098	esterase D	3465	-0.607779	0.000756545	0.0243651
ENSG00000139926	FRMD6	122786	FERM domain containing 6	19839	-0.885093	0.0010442	0.0292144
ENSG00000139998	RAB15	376267	RAB15, member RAS oncogene family	20150	1.49604	0.00340257	NA
ENSG00000140285	FGF7	2252	fibroblast growth factor 7	3685	-1.6091	0.00794111	NA
ENSG00000140367	UBE2Q2	92912	ubiquitin conjugating enzyme E2 Q2	19248	-0.605642	0.00101922	0.0288377
ENSG00000140474	ULK3	25989	unc-51 like kinase 3	19703	0.710276	8.40288e-07	0.000408658
ENSG00000140522	RLBP1	6017	retinaldehyde binding protein 1	10024	2.09603	0.000199605	0.0111069
ENSG00000140795	MYLK3	91807	myosin light chain kinase 3	29826	2.01301	0.000467155	0.0185925
ENSG00000140983	RHOT2	89941	ras homolog family member T2	21169	0.623934	0.000786027	0.0246798
ENSG00000140992	PDPK1	5170	3-phosphoinositide dependent protein kinase 1	8816	0.636959	0.0045814	0.0629455
ENSG00000141258	SGSM2	9905	small G protein signaling modulator 2	29026	0.490217	0.00331479	0.0541604
ENSG00000141338	ABCA8	10351	ATP binding cassette subfamily A member 8	38	-0.862383	0.00478006	0.0646115
ENSG00000141367	CLTC	1213	clathrin heavy chain	2092	-0.470795	0.0038061	0.0572596
ENSG00000141458	NPC1	4864	NPC intracellular cholesterol transporter 1	7897	0.492446	0.00382455	0.0572596
ENSG00000141469	SLC14A1	6563	solute carrier family 14 member 1 (Kidd blood group)	10918	1.91421	0.00441298	NA
ENSG00000141505	ASGR1	432	asialoglycoprotein receptor 1	742	2.14895	0.000816344	NA
ENSG00000141519	CCDC40	55036	coiled-coil domain containing 40	26090	0.632621	0.00846701	0.0904489
ENSG00000141551	CSNK1D	1453	casein kinase 1 delta	2452	0.642137	0.0029352	0.0502546
ENSG00000141576	RNF157	114804	ring finger protein 157	29402	0.968486	0.00250692	0.0458381
ENSG00000141738	GRB7	2886	growth factor receptor bound protein 7	4567	0.93084	0.00724707	0.0820451
ENSG00000142208	AKT1	207	AKT serine/threonine kinase 1	391	0.387111	0.0023156	0.0439262
ENSG00000142235	LMTK3	114783	lemur tyrosine kinase 3	19295	2.77918	0.00276034	NA
ENSG00000142494	SLC47A1	55244	solute carrier family 47 member 1	25588	-1.376	4.55901e-12	2.28315e-08
ENSG00000142512	SIGLEC10	89790	sialic acid binding Ig like lectin 10	15620	-1.90702	0.00949658	NA
ENSG00000142611	PRDM16	63976	PR/SET domain 16	14000	0.809201	2.89167e-05	0.00373467
ENSG00000142676	RPL11	6135	ribosomal protein L11	10301	-0.620247	0.00242282	0.0450803
ENSG00000142798	HSPG2	3339	heparan sulfate proteoglycan 2	5273	0.574737	0.00182966	0.0391579
ENSG00000143155	TIPRL	261726	TOR signaling pathway regulator	30231	-0.531156	0.00691702	0.0804656
ENSG00000143162	CREG1	8804	cellular repressor of E1A stimulated genes 1	2351	-1.14066	6.89435e-06	0.00146923
ENSG00000143353	LYPLAL1	127018	lysophospholipase like 1	20440	-0.69491	0.00241693	0.0450803
ENSG00000143387	CTSK	1513	cathepsin K	2536	-0.916614	0.00188275	0.0396638
ENSG00000143457	GOLPH3L	55204	golgi phosphoprotein 3 like	24882	-0.535165	0.00921062	0.0948196
ENSG00000143742	SRP9	6726	signal recognition particle 9	11304	-0.547149	0.00132673	0.0333047
ENSG00000143772	ITPKB	3707	inositol-trisphosphate 3-kinase B	6179	0.414482	0.000891728	0.0266308
ENSG00000143842	SOX13	9580	SRY-box 13	11192	0.642713	0.00524402	0.0685693
ENSG00000143847	PPFIA4	8497	PTPRF interacting protein alpha 4	9248	1.57738	0.00477323	0.0646063
ENSG00000144191	CNGA3	1261	cyclic nucleotide gated channel alpha 3	2150	0.889269	0.000235585	0.0124848
ENSG00000144224	UBXN4	23190	UBX domain protein 4	14860	-0.358761	0.00805927	0.088028
ENSG00000144406	UNC80	285175	unc-80 homolog, NALCN channel complex subunit	26582	2.40949	0.00513196	0.0675932
ENSG00000144485	HES6	55502	hes family bHLH transcription factor 6	18254	1.16048	0.0098885	NA
ENSG00000144711	IQSEC1	9922	IQ motif and Sec7 domain 1	29112	0.721129	0.00132479	0.0333047
ENSG00000144847	IGSF11	152404	immunoglobulin superfamily member 11	16669	1.18832	0.000482796	0.0189635
ENSG00000144857	BOC	91653	BOC cell adhesion associated, oncogene regulated	17173	-0.579715	0.000295019	0.014139
ENSG00000144891	AGTR1	185	angiotensin II receptor type 1	336	-1.83563	0.000661725	NA
ENSG00000145214	DGKQ	1609	diacylglycerol kinase theta	2856	0.642222	0.00508692	0.0671632
ENSG00000145685	LHFPL2	10184	LHFPL tetraspan subfamily member 2	6588	-0.86885	8.56812e-07	0.000408658
ENSG00000145730	PAM	5066	peptidylglycine alpha-amidating monooxygenase	8596	-0.476641	0.00160812	0.0361246
ENSG00000145741	BTF3	689	basic transcription factor 3	1125	-0.63063	0.000123592	0.00836418
ENSG00000145907	G3BP1	10146	G3BP stress granule assembly factor 1	30292	-0.315094	0.00630792	0.0767681
ENSG00000145990	GFOD1	54438	glucose-fructose oxidoreductase domain containing 1	21096	1.64822	0.0028371	0.0489937
ENSG00000146005	PSD2	84249	pleckstrin and Sec7 domain containing 2	19092	1.74923	1.60693e-08	3.219e-05
ENSG00000146067	FAM193B	54540	family with sequence similarity 193 member B	25524	0.446637	0.00165364	0.0368064
ENSG00000146083	RNF44	22838	ring finger protein 44	19180	0.754565	0.000846688	0.0258549
ENSG00000146122	DAAM2	23500	dishevelled associated activator of morphogenesis 2	18143	1.42118	0.000410334	0.017382
ENSG00000146216	TTBK1	84630	tau tubulin kinase 1	19140	2.95598	0.000309715	NA
ENSG00000146247	PHIP	55023	pleckstrin homology domain interacting protein	15673	-0.496447	0.00569403	0.0720666
ENSG00000146278	PNRC1	10957	proline rich nuclear receptor coactivator 1	17278	-0.418727	0.00660918	0.0787436
ENSG00000146477	SLC22A3	6581	solute carrier family 22 member 3	10967	-1.15699	0.00578889	0.0728411
ENSG00000146592	CREB5	9586	cAMP responsive element binding protein 5	16844	0.749338	0.00897219	0.0933182
ENSG00000146830	GIGYF1	64599	GRB10 interacting GYF protein 1	9126	0.523256	0.00199424	0.0408472
ENSG00000146966	DENND2A	27147	DENN domain containing 2A	22212	0.978389	5.13194e-05	0.00524505
ENSG00000147234	FRMPD3	84443	FERM and PDZ domain containing 3	29382	0.815299	0.00705019	0.0813046
ENSG00000147432	CHRNB3	1142	cholinergic receptor nicotinic beta 3 subunit	1963	-2.04568	0.00135904	0.0336935
ENSG00000147481	SNTG1	54212	syntrophin gamma 1	13740	2.76192	0.00909766	NA
ENSG00000147604	RPL7	6129	ribosomal protein L7	10363	-0.620341	0.00416244	0.0596437
ENSG00000147872	PLIN2	123	perilipin 2	248	-1.56365	0.000260047	0.0130886
ENSG00000148082	SHC3	53358	SHC adaptor protein 3	18181	3.69051	0.00462039	0.0633413
ENSG00000148331	ASB6	140459	ankyrin repeat and SOCS box containing 6	17181	0.61548	0.000762518	0.0244006
ENSG00000148356	LRSAM1	90678	leucine rich repeat and sterile alpha motif containing 1	25135	0.53269	0.00366608	0.0566118
ENSG00000148384	INPP5E	56623	inositol polyphosphate-5-phosphatase E	21474	0.629327	0.0096407	0.0967547
ENSG00000148408	CACNA1B	774	calcium voltage-gated channel subunit alpha1 B	1389	2.67718	0.00220655	0.0427482
ENSG00000148411	NACC2	138151	NACC family member 2	23846	0.885532	0.000138404	0.00888625
ENSG00000148600	CDHR1	92211	cadherin related family member 1	14550	0.79292	4.17977e-05	0.0047856
ENSG00000148604	RGR	5995	retinal G protein coupled receptor	9990	1.27487	0.00713906	0.0818096
ENSG00000148672	GLUD1	2746	glutamate dehydrogenase 1	4335	-0.648621	0.000589472	0.0210112
ENSG00000148842	CNNM2	54805	cyclin and CBS domain divalent metal cation transport mediator 2	103	0.717405	0.000251801	0.0129336
ENSG00000148848	ADAM12	8038	ADAM metallopeptidase domain 12	190	-1.17081	0.00210337	0.0420506
ENSG00000148926	ADM	133	adrenomedullin	259	-1.25489	0.00202362	0.041069
ENSG00000149090	PAMR1	25891	peptidase domain containing associated with muscle regeneration 1	24554	1.49147	0.00448167	NA
ENSG00000149131	SERPING1	710	serpin family G member 1	1228	-0.781495	0.00208583	0.0419512
ENSG00000149212	SESN3	143686	sestrin 3	23060	-0.745948	0.00154037	0.0354949
ENSG00000149573	MPZL2	10205	myelin protein zero like 2	3496	-0.821348	0.000127394	0.00856359
ENSG00000149930	TAOK2	9344	TAO kinase 2	16835	0.515556	0.000641303	0.0222125
ENSG00000150048	CLEC1A	51267	C-type lectin domain family 1 member A	24355	-1.05298	0.000962321	0.027777
ENSG00000150401	DCUN1D2	55208	defective in cullin neddylation 1 domain containing 2	20328	0.787915	2.80329e-05	0.00373467
ENSG00000150459	SAP18	10284	Sin3A associated protein 18	10530	-0.528871	0.00731968	0.0825063
ENSG00000150510	FAM124A	220108	family with sequence similarity 124 member A	26413	0.493289	0.00315323	0.0522029
ENSG00000150540	HNMT	3176	histamine N-methyltransferase	5028	-1.0749	0.000570366	0.0207738
ENSG00000150753	CCT5	22948	chaperonin containing TCP1 subunit 5	1618	-0.522792	0.00540012	0.0699711
ENSG00000150779	TIMM8B	26521	translocase of inner mitochondrial membrane 8 homolog B	11818	-1.00094	0.00682184	0.0800832
ENSG00000150961	SEC24D	9871	SEC24 homolog D, COPII coat complex component	10706	-0.606752	0.00287405	0.0494613
ENSG00000150967	ABCB9	23457	ATP binding cassette subfamily B member 9	50	0.74769	0.00278371	0.0484899
ENSG00000150995	ITPR1	3708	inositol 1,4,5-trisphosphate receptor type 1	6180	0.688954	0.000106676	0.00789354
ENSG00000151239	TWF1	5756	twinfilin actin binding protein 1	9620	-0.677606	0.00214418	0.0425093
ENSG00000151376	ME3	10873	malic enzyme 3	6985	0.618386	0.00882841	0.0928165
ENSG00000151388	ADAMTS12	81792	ADAM metallopeptidase with thrombospondin type 1 motif 12	14605	-1.21839	1.3064e-06	0.000524961
ENSG00000151470	C4orf33	132321	chromosome 4 open reading frame 33	27025	-0.890733	0.00921455	0.0948196
ENSG00000151655	ITIH2	3698	inter-alpha-trypsin inhibitor heavy chain 2	6167	-0.837739	0.00342679	0.0552507
ENSG00000151690	MFSD6	54842	major facilitator superfamily domain containing 6	24711	1.08001	0.00635075	0.0770513
ENSG00000151948	GLT1D1	144423	glycosyltransferase 1 domain containing 1	26483	0.74235	0.00267802	0.0473069
ENSG00000152049	KCNE4	23704	potassium voltage-gated channel subfamily E regulatory subunit 4	6244	-0.786856	0.00213118	0.042353
ENSG00000152137	HSPB8	26353	heat shock protein family B (small) member 8	30171	0.632602	0.00307338	0.0516109
ENSG00000152558	TMEM123	114908	transmembrane protein 123	30138	-0.683657	0.000361694	0.0161654
ENSG00000152669	CCNO	10309	cyclin O	18576	0.740889	0.00960412	0.0965768
ENSG00000152683	SLC30A6	55676	solute carrier family 30 member 6	19305	-0.635019	0.00384832	0.0573983
ENSG00000152977	ZIC1	7545	Zic family member 1	12872	-0.806534	0.000195634	0.0110256
ENSG00000153531	ADPRHL1	113622	ADP-ribosylhydrolase like 1	21303	1.37154	1.9732e-06	0.000679124
ENSG00000153707	PTPRD	5789	protein tyrosine phosphatase, receptor type D	9668	1.3158	0.008501	0.0906773
ENSG00000154153	FAM134B	54463	reticulophagy regulator 1	25964	-0.906689	0.000615828	0.0216365
ENSG00000154310	TNIK	23043	TRAF2 and NCK interacting kinase	30765	1.20357	0.00569811	0.0720666
ENSG00000154328	NEIL2	252969	nei like DNA glycosylase 2	18956	0.768425	0.00414797	0.0595216
ENSG00000154358	OBSCN	84033	obscurin, cytoskeletal calmodulin and titin-interacting RhoGEF	15719	0.641998	0.000823272	0.0255119
ENSG00000154654	NCAM2	4685	neural cell adhesion molecule 2	7657	2.46384	0.00040681	0.017382
ENSG00000154727	GABPA	2551	GA binding protein transcription factor subunit alpha	4071	-0.551347	0.00938907	0.0956673
ENSG00000154917	RAB6B	51560	RAB6B, member RAS oncogene family	14902	1.0139	0.00114501	0.0309956
ENSG00000155307	SAMSN1	64092	SAM domain, SH3 domain and nuclear localization signals 1	10528	-1.19973	0.00366104	0.0566118
ENSG00000155816	FMN2	56776	formin 2	14074	2.29542	0.001925	0.0400017
ENSG00000155850	SLC26A2	1836	solute carrier family 26 member 2	10994	-1.40132	0.000467784	0.0185925
ENSG00000155975	VPS37A	137492	VPS37A, ESCRT-I subunit	24928	-0.663536	0.000866873	0.0262314
ENSG00000155980	KIF5A	3798	kinesin family member 5A	6323	2.02503	0.00378849	0.0572331
ENSG00000156026	MCU	90550	mitochondrial calcium uniporter	23526	-0.640156	0.0030466	0.0515452
ENSG00000156097	GPR61	83873	G protein-coupled receptor 61	13300	1.20206	0.00826611	0.0892351
ENSG00000156113	KCNMA1	3778	potassium calcium-activated channel subfamily M alpha 1	6284	-1.03664	0.00534153	0.0695125
ENSG00000156232	WHAMM	123720	WAS protein homolog associated with actin, golgi membranes and microtubules	30493	0.587852	0.00280499	0.0485762
ENSG00000156482	RPL30	6156	ribosomal protein L30	10333	-0.653146	0.00258032	0.0461509
ENSG00000156508	EEF1A1	1915	eukaryotic translation elongation factor 1 alpha 1	3189	-0.524429	0.00440572	0.061717
ENSG00000156531	PHF6	84295	PHD finger protein 6	18145	-0.501004	0.0090744	0.0937969
ENSG00000156858	PRR14	78994	proline rich 14	28458	0.847058	0.00222475	0.0428594
ENSG00000156966	B3GNT7	93010	UDP-GlcNAc:betaGal beta-1,3-N-acetylglucosaminyltransferase 7	18811	0.944566	0.00566466	0.0720016
ENSG00000157193	LRP8	7804	LDL receptor related protein 8	6700	0.700225	0.00585029	0.0732456
ENSG00000157214	STEAP2	261729	STEAP2 metalloreductase	17885	-0.892042	0.000150584	0.00942653
ENSG00000157470	FAM81A	145773	family with sequence similarity 81 member A	28379	0.889799	0.00413691	0.0594481
ENSG00000157600	TMEM164	84187	transmembrane protein 164	26217	0.574274	0.00261372	0.0464992
ENSG00000157856	DRC1	92749	dynein regulatory complex subunit 1	24245	0.810766	0.00398661	0.0584624
ENSG00000157870	FAM213B	127281	peroxiredoxin like 2B	28390	1.05295	0.000898428	0.0267022
ENSG00000157873	TNFRSF14	8764	TNF receptor superfamily member 14	11912	0.880059	7.74212e-06	0.00161552
ENSG00000158062	UBXN11	91544	UBX domain protein 11	30600	0.608571	0.00529427	0.0690461
ENSG00000158106	RHPN1	114822	rhophilin Rho GTPase binding protein 1	19973	0.865022	2.11073e-05	0.00325247
ENSG00000158270	COLEC12	81035	collectin subfamily member 12	16016	-1.24495	3.41395e-07	0.000227961
ENSG00000158856	DMTN	2039	dematin actin binding protein	3382	1.06314	0.000769365	0.0244631
ENSG00000159164	SV2A	9900	synaptic vesicle glycoprotein 2A	20566	1.32864	0.00660232	0.0787436
ENSG00000159208	CIART	148523	circadian associated repressor of transcription	25200	1.25709	0.00707031	0.0813046
ENSG00000159307	SCUBE1	80274	signal peptide, CUB domain and EGF like domain containing 1	13441	-1.46534	0.000149185	0.00939774
ENSG00000159363	ATP13A2	23400	ATPase cation transporting 13A2	30213	0.72505	0.000430033	0.0177321
ENSG00000159692	CTBP1	1487	C-terminal binding protein 1	2494	0.526809	0.00552693	0.0708806
ENSG00000159788	RGS12	6002	regulator of G protein signaling 12	9994	0.52063	0.0014017	0.0340025
ENSG00000159842	ABR	29	ABR, RhoGEF and GTPase activating protein	81	0.911187	2.22866e-05	0.00328269
ENSG00000160216	AGPAT3	56894	1-acylglycerol-3-phosphate O-acyltransferase 3	326	0.520296	0.00412224	0.0593224
ENSG00000160299	PCNT	5116	pericentrin	16068	0.579733	0.00104163	0.0292144
ENSG00000160325	CACFD1	11094	calcium channel flower domain containing 1	1365	1.00078	0.00101755	0.0288377
ENSG00000160460	SPTBN4	57731	spectrin beta, non-erythrocytic 4	14896	1.37854	0.000123024	0.00836418
ENSG00000160633	SAFB	6294	scaffold attachment factor B	10520	0.492502	0.0021753	0.042599
ENSG00000160685	ZBTB7B	51043	zinc finger and BTB domain containing 7B	18668	0.594772	0.00945244	0.0957858
ENSG00000160796	NBEAL2	23218	neurobeachin like 2	31928	0.554591	0.000321852	0.0148841
ENSG00000160803	UBQLN4	56893	ubiquilin 4	1237	0.521902	0.00944885	0.0957858
ENSG00000160991	ORAI2	80228	ORAI calcium release-activated calcium modulator 2	21667	1.22061	1.58287e-05	0.00251651
ENSG00000161526	SAP30BP	29115	SAP30 binding protein	30785	0.620382	0.00303294	0.0514881
ENSG00000161542	PRPSAP1	5635	phosphoribosyl pyrophosphate synthetase associated protein 1	9466	-0.565206	0.00187372	0.0396638
ENSG00000161642	ZNF385A	25946	zinc finger protein 385A	17521	0.90968	0.000643132	0.0222125
ENSG00000161714	PLCD3	113026	phospholipase C delta 3	9061	0.865278	0.00155295	0.0354949
ENSG00000161896	IP6K3	117283	inositol hexakisphosphate kinase 3	17269	1.51364	0.00374568	0.0569978
ENSG00000161996	WDR90	197335	WD repeat domain 90	26960	0.462226	0.0081227	0.0883354
ENSG00000162104	ADCY9	115	adenylate cyclase 9	240	0.675007	0.00352987	0.0561194
ENSG00000162174	ASRGL1	80150	asparaginase like 1	16448	1.10235	0.000825266	0.0255119
ENSG00000162244	RPL29	6159	ribosomal protein L29	10331	-0.624797	0.00823545	0.0890781
ENSG00000162368	CMPK1	51727	cytidine/uridine monophosphate kinase 1	18170	-0.497825	0.000202217	0.0111901
ENSG00000162409	PRKAA2	5563	protein kinase AMP-activated catalytic subunit alpha 2	9377	-0.481963	0.00355135	0.0562653
ENSG00000162413	KLHL21	9903	kelch like family member 21	29041	1.01676	0.00142898	0.0344055
ENSG00000162520	SYNC	81493	syncoilin, intermediate filament protein	28897	-0.713369	0.00217758	0.042599
ENSG00000162542	TMCO4	255104	transmembrane and coiled-coil domains 4	27393	0.488839	0.00336299	0.0545926
ENSG00000162607	USP1	7398	ubiquitin specific peptidase 1	12607	-0.484395	0.0040886	0.0593166
ENSG00000162623	TYW3	127253	tRNA-yW synthesizing protein 3 homolog	24757	-0.74106	0.00508954	0.0671632
ENSG00000162639	HENMT1	113802	HEN methyltransferase 1	26400	-1.32485	0.00420487	NA
ENSG00000162687	KCNT2	343450	potassium sodium-activated channel subfamily T member 2	18866	-0.68836	0.00633292	0.0769789
ENSG00000162694	EXTL2	2135	exostosin like glycosyltransferase 2	3516	-0.573327	0.00256577	0.0461509
ENSG00000162738	VANGL2	57216	VANGL planar cell polarity protein 2	15511	0.712934	0.00603704	0.0751143
ENSG00000162913	C1orf145	574407	OBSCN antisense RNA 1	32047	1.10567	0.0025891	0.0462253
ENSG00000162980	ARL5A	26225	ADP ribosylation factor like GTPase 5A	696	-0.710683	3.13692e-05	0.00388035
ENSG00000162989	KCNJ3	3760	potassium voltage-gated channel subfamily J member 3	6264	1.1507	9.79992e-05	0.00766844
ENSG00000163013	FBXO41	150726	F-box protein 41	29409	1.56588	0.00367977	0.0566895
ENSG00000163281	GNPDA2	132789	glucosamine-6-phosphate deaminase 2	21526	-0.801199	0.00190378	0.0398085
ENSG00000163320	CGGBP1	8545	CGG triplet repeat binding protein 1	1888	-0.469199	0.00160449	0.0361246
ENSG00000163399	ATP1A1	476	ATPase Na+/K+ transporting subunit alpha 1	799	0.346724	0.0099902	0.0987545
ENSG00000163430	FSTL1	11167	follistatin like 1	3972	-0.613874	0.000924092	0.0270635
ENSG00000163517	HDAC11	79885	histone deacetylase 11	19086	0.750548	0.00102843	0.0290163
ENSG00000163527	STT3B	201595	STT3B, catalytic subunit of the oligosaccharyltransferase complex	30611	-0.588918	0.000828639	0.0255312
ENSG00000163531	NFASC	23114	neurofascin	29866	1.01538	0.000229246	0.0122517
ENSG00000163584	RPL22L1	200916	ribosomal protein L22 like 1	27610	-1.05663	0.00232587	NA
ENSG00000163638	ADAMTS9	56999	ADAM metallopeptidase with thrombospondin type 1 motif 9	13202	-0.67117	0.005424	0.0700087
ENSG00000163659	TIPARP	25976	TCDD inducible poly(ADP-ribose) polymerase	23696	-0.972168	0.00341862	0.0552273
ENSG00000163682	RPL9	6133	ribosomal protein L9	10369	-0.651209	0.00333522	0.0542759
ENSG00000163703	CRELD1	78987	cysteine rich with EGF like domains 1	14630	0.544048	0.00985244	0.0980446
ENSG00000163762	TM4SF18	116441	transmembrane 4 L six family member 18	25181	-1.01016	0.00563129	0.0717595
ENSG00000163975	MFI2	4241	melanotransferrin	7037	1.298	0.00790623	0.0873085
ENSG00000164007	CLDN19	149461	claudin 19	2040	1.33819	0.00896905	0.0933182
ENSG00000164023	SGMS2	166929	sphingomyelin synthase 2	28395	-0.613938	0.00385673	0.0573983
ENSG00000164050	PLXNB1	5364	plexin B1	9103	0.613457	0.00061398	0.0216365
ENSG00000164111	ANXA5	308	annexin A5	543	-0.719097	0.00846143	0.0904489
ENSG00000164176	EDIL3	10085	EGF like repeats and discoidin domains 3	3173	1.39889	0.00241052	0.0450803
ENSG00000164307	ERAP1	51752	endoplasmic reticulum aminopeptidase 1	18173	-0.615995	0.00372601	0.0568898
ENSG00000164330	EBF1	1879	EBF transcription factor 1	3126	-0.610836	0.00714581	0.0818096
ENSG00000164402	SEPT8	23176	septin 8	16511	0.612397	0.000686591	0.022923
ENSG00000164620	RELL2	285613	RELT like 2	26902	1.22581	0.000630924	0.0219421
ENSG00000164638	SLC29A4	222962	solute carrier family 29 member 4	23097	1.34584	1.58238e-05	0.00251651
ENSG00000164674	SYTL3	94120	synaptotagmin like 3	15587	1.25354	3.92616e-08	3.7991e-05
ENSG00000164687	FABP5	2171	fatty acid binding protein 5	3560	1.0422	0.0029564	0.0505311
ENSG00000164742	ADCY1	107	adenylate cyclase 1	232	2.59771	0.00847056	0.0904489
ENSG00000164877	MICALL2	79778	MICAL like 2	29672	0.909163	1.17009e-05	0.00210471
ENSG00000164880	INTS1	26173	integrator complex subunit 1	24555	0.462121	0.00118563	0.0318372
ENSG00000164889	SLC4A2	6522	solute carrier family 4 member 2	11028	0.756032	0.00312896	0.051973
ENSG00000164916	FOXK1	221937	forkhead box K1	23480	0.791353	0.00427187	0.0605192
ENSG00000164929	BAALC	79870	BAALC, MAP3K1 and KLF4 binding	14333	1.95169	0.000513537	0.019786
ENSG00000164951	PDP1	54704	pyruvate dehyrogenase phosphatase catalytic subunit 1	9279	-0.829623	0.00216394	0.0425093
ENSG00000164976	KIAA1161	57462	myogenesis regulating glycosidase (putative)	19918	1.02502	0.000915895	0.0269812
ENSG00000165029	ABCA1	19	ATP binding cassette subfamily A member 1	29	-1.38045	2.5231e-05	0.00355935
ENSG00000165124	SVEP1	79987	sushi, von Willebrand factor type A, EGF and pentraxin domain containing 1	15985	-0.764983	0.00425477	0.0604455
ENSG00000165238	WNK2	65268	WNK lysine deficient protein kinase 2	14542	0.878635	7.56971e-07	0.000408658
ENSG00000165376	CLDN2	9075	claudin 2	2041	0.794129	0.00493537	0.0657349
ENSG00000165458	INPPL1	3636	inositol polyphosphate phosphatase like 1	6080	0.432007	0.00263625	0.0468169
ENSG00000165474	GJB2	2706	gap junction protein beta 2	4284	-2.52355	0.00025658	0.0129853
ENSG00000165633	VSTM4	196740	V-set and transmembrane domain containing 4	26470	-0.533445	0.00136847	0.0337601
ENSG00000165672	PRDX3	10935	peroxiredoxin 3	9354	-0.53568	0.00239357	0.0449793
ENSG00000165804	ZNF219	51222	zinc finger protein 219	13011	0.92021	0.00140206	0.0340025
ENSG00000165810	BTNL9	153579	butyrophilin like 9	24176	1.05637	0.00694486	0.0806957
ENSG00000165905	GYLTL1B	120071	LARGE xylosyl- and glucuronyltransferase 2	16522	0.835658	0.00843801	0.0904489
ENSG00000165997	ARL5B	221079	ADP ribosylation factor like GTPase 5B	23052	-0.998003	0.00347178	0.0556373
ENSG00000166086	JAM3	83700	junctional adhesion molecule 3	15532	-0.879301	3.18227e-08	3.7991e-05
ENSG00000166123	GPT2	84706	glutamic--pyruvic transaminase 2	18062	0.645596	0.00419845	0.0599882
ENSG00000166140	ZFYVE19	84936	zinc finger FYVE-type containing 19	20758	0.694913	0.00235988	0.0445972
ENSG00000166165	CKB	1152	creatine kinase B	1991	0.974172	3.92637e-07	0.000245791
ENSG00000166250	CLMP	79827	CXADR like membrane protein	24039	-0.958624	6.34259e-05	0.00599315
ENSG00000166450	PRTG	283659	protogenin	26373	-0.675422	0.00724493	0.0820451
ENSG00000166592	RRAD	6236	RRAD, Ras related glycolysis inhibitor and calcium channel regulator	10446	1.23684	0.0084343	0.0904489
ENSG00000166689	PLEKHA7	144100	pleckstrin homology domain containing A7	27049	0.628433	0.00885696	0.0928165
ENSG00000166831	RBPMS2	348093	RNA binding protein, mRNA processing factor 2	19098	0.673865	0.00805924	0.088028
ENSG00000166833	NAV2	89797	neuron navigator 2	15997	0.58271	0.00127008	0.0327022
ENSG00000167005	NUDT21	11051	nudix hydrolase 21	13870	-0.559106	2.81697e-05	0.00373467
ENSG00000167074	TEF	7008	TEF, PAR bZIP transcription factor	11722	1.19335	0.000290864	0.0140739
ENSG00000167281	RBFOX3	146713	RNA binding fox-1 homolog 3	27097	2.89403	0.00976049	NA
ENSG00000167508	MVD	4597	mevalonate diphosphate decarboxylase	7529	0.912499	0.0041049	0.0593166
ENSG00000167670	CHAF1A	10036	chromatin assembly factor 1 subunit A	1910	0.97492	0.00744566	0.083139
ENSG00000167671	UBXN6	80700	UBX domain protein 6	14928	0.621898	0.000542952	0.0203052
ENSG00000167701	GPT	2875	glutamic--pyruvic transaminase	4552	1.13874	0.000192293	0.0110256
ENSG00000167702	KIFC2	90990	kinesin family member C2	29530	0.75839	0.000102416	0.00789354
ENSG00000167716	WDR81	124997	WD repeat domain 81	26600	0.416944	0.00173969	0.0377977
ENSG00000167965	MLST8	64223	MTOR associated protein, LST8 homolog	24825	0.623006	0.00613802	0.0757369
ENSG00000167994	RAB3IL1	5866	RAB3A interacting protein like 1	9780	-0.70641	0.00360892	0.056603
ENSG00000168071	CCDC88B	283234	coiled-coil domain containing 88B	26757	0.94449	0.000290293	0.0140739
ENSG00000168159	RNF187	149603	ring finger protein 187	27146	0.432113	0.00900929	0.0935139
ENSG00000168175	MAPK1IP1L	93487	mitogen-activated protein kinase 1 interacting protein 1 like	19840	-0.462512	0.0036201	0.0566118
ENSG00000168214	RBPJ	3516	recombination signal binding protein for immunoglobulin kappa J region	5724	-0.443107	0.00256894	0.0461509
ENSG00000168280	KIF5C	3800	kinesin family member 5C	6325	2.85846	0.00701577	0.0811432
ENSG00000168300	PCMTD1	115294	protein-L-isoaspartate (D-aspartate) O-methyltransferase domain containing 1	30483	-0.473822	0.000366055	0.0162231
ENSG00000168309	FAM107A	11170	family with sequence similarity 107 member A	30827	0.910961	0.00243195	0.0450803
ENSG00000168374	ARF4	378	ADP ribosylation factor 4	655	-0.75718	0.00332014	0.0541604
ENSG00000168385	SEPT2	4735	septin 2	7729	-0.488388	0.00874132	0.0922615
ENSG00000168488	ATXN2L	11273	ataxin 2 like	31326	0.55486	0.000712827	0.0232563
ENSG00000168490	PHYHIP	9796	phytanoyl-CoA 2-hydroxylase interacting protein	16865	2.5146	3.47974e-05	0.00419916
ENSG00000168679	SLC16A4	9122	solute carrier family 16 member 4	10925	-0.64332	0.00204414	0.0412784
ENSG00000168924	LETM1	3954	leucine zipper and EF-hand containing transmembrane protein 1	6556	0.595562	0.000413031	0.017382
ENSG00000168936	TMEM129	92305	transmembrane protein 129	25137	0.794158	0.00161219	0.0361246
ENSG00000169047	IRS1	3667	insulin receptor substrate 1	6125	0.763186	0.00119901	0.0318497
ENSG00000169169	CPT1C	126129	carnitine palmitoyltransferase 1C	18540	0.799203	7.51431e-05	0.00646551
ENSG00000169184	MN1	4330	MN1 proto-oncogene, transcriptional regulator	7180	-0.835564	0.00799186	0.0879676
ENSG00000169439	SDC2	6383	syndecan 2	10659	-1.10259	0.000771799	0.0244631
ENSG00000169504	CLIC4	25932	chloride intracellular channel 4	13518	-0.809279	0.00230231	0.0437571
ENSG00000169508	GPR183	1880	G protein-coupled receptor 183	3128	-1.80273	0.000121757	0.00835288
ENSG00000169710	FASN	2194	fatty acid synthase	3594	0.685067	0.000551071	0.0203672
ENSG00000169714	CNBP	7555	CCHC-type zinc finger nucleic acid binding protein	13164	-0.51602	0.00984208	0.0980446
ENSG00000169783	LINGO1	84894	leucine rich repeat and Ig domain containing 1	21205	1.10068	0.00145897	0.0347104
ENSG00000169862	CTNND2	1501	catenin delta 2	2516	1.61975	2.67944e-05	0.0037274
ENSG00000169933	FRMPD4	9758	FERM and PDZ domain containing 4	29007	2.01644	0.000547364	0.0203052
ENSG00000170017	ALCAM	214	activated leukocyte cell adhesion molecule	400	-0.961366	0.000480583	0.0189509
ENSG00000170075	GPR37L1	9283	G protein-coupled receptor 37 like 1	14923	2.19273	6.65037e-06	0.00145155
ENSG00000170091	HMP19	51617	neuronal vesicle trafficking associated 2	24955	2.11108	0.00307701	0.0516109
ENSG00000170248	PDCD6IP	10015	programmed cell death 6 interacting protein	8766	-0.53173	0.000621196	0.0216791
ENSG00000170348	TMED10	10972	transmembrane p24 trafficking protein 10	16998	-0.663452	1.07521e-05	0.00207536
ENSG00000170382	LRRN2	10446	leucine rich repeat neuronal 2	16914	0.745067	0.00252817	0.0459568
ENSG00000170390	DCLK2	166614	doublecortin like kinase 2	19002	0.68813	0.00187716	0.0396638
ENSG00000170571	EMB	133418	embigin	30465	-0.987876	0.00688841	0.0803228
ENSG00000170579	DLGAP1	9229	DLG associated protein 1	2905	2.19275	0.00151318	0.0353998
ENSG00000170632	ARMC10	83787	armadillo repeat containing 10	21706	-0.648611	0.000296445	0.014139
ENSG00000170873	MTSS1	9788	MTSS1, I-BAR domain containing	20443	0.491421	0.00975311	0.097395
ENSG00000171130	ATP6V0E2	155066	ATPase H+ transporting V0 subunit e2	21723	0.929289	0.000723271	0.0235204
ENSG00000171163	ZNF692	55657	zinc finger protein 692	26049	0.789485	0.000161595	0.0098691
ENSG00000171243	SOSTDC1	25928	sclerostin domain containing 1	21748	0.893175	0.00730438	0.0824811
ENSG00000171368	TPPP	11076	tubulin polymerization promoting protein	24164	1.29843	0.000220328	0.0119919
ENSG00000171385	KCND3	3752	potassium voltage-gated channel subfamily D member 3	6239	1.45234	0.00539691	0.0699711
ENSG00000171408	PDE7B	27115	phosphodiesterase 7B	8792	-0.750045	0.00120495	0.0318497
ENSG00000171469	ZNF561	93134	zinc finger protein 561	28684	-0.536133	0.00454518	0.0628382
ENSG00000171552	BCL2L1	598	BCL2 like 1	992	0.669168	0.00569817	0.0720666
ENSG00000171587	DSCAM	1826	DS cell adhesion molecule	3039	2.86783	0.00268122	NA
ENSG00000171798	KNDC1	85442	kinase non-catalytic C-lobe domain containing 1	29374	0.94414	0.00480472	0.0646829
ENSG00000171992	SYNPO	11346	synaptopodin	30672	1.0134	0.0015484	0.0354949
ENSG00000172009	THOP1	7064	thimet oligopeptidase 1	11793	0.586471	0.00228704	0.043729
ENSG00000172197	MBOAT1	154141	membrane bound O-acyltransferase domain containing 1	21579	-0.998059	0.00350698	0.0558441
ENSG00000172296	SPTLC3	55304	serine palmitoyltransferase long chain base subunit 3	16253	-0.872667	0.00256273	0.0461509
ENSG00000172380	GNG12	55970	G protein subunit gamma 12	19663	-0.541328	0.00496016	0.0659774
ENSG00000172594	SMPDL3A	10924	sphingomyelin phosphodiesterase acid like 3A	17389	-1.08265	0.00688157	0.0803228
ENSG00000172716	SLFN11	91607	schlafen family member 11	26633	-0.899036	0.00183796	0.0392517
ENSG00000173068	BNC2	54796	basonuclin 2	30988	-1.17716	1.70737e-06	0.000633371
ENSG00000173210	ABLIM3	22885	actin binding LIM protein family member 3	29132	-0.705682	0.00111758	0.0305004
ENSG00000173327	MAP3K11	4296	mitogen-activated protein kinase kinase kinase 11	6850	0.573762	0.00408115	0.0593166
ENSG00000173511	VEGFB	7423	vascular endothelial growth factor B	12681	0.631782	0.000577527	0.0209202
ENSG00000173641	HSPB7	27129	heat shock protein family B (small) member 7	5249	1.07925	0.000221495	0.0119919
ENSG00000173706	HEG1	57493	heart development protein with EGF like domains 1	29227	0.701192	0.00463743	0.0634543
ENSG00000173852	DPY19L1	23333	dpy-19 like C-mannosyltransferase 1	22205	-0.591216	0.00194023	0.0401515
ENSG00000173898	SPTBN2	6712	spectrin beta, non-erythrocytic 2	11276	0.933943	5.74491e-06	0.00137002
ENSG00000174151	CYB561D1	284613	cytochrome b561 family member D1	26804	0.755137	0.00888003	0.0929187
ENSG00000174669	SLC29A2	3177	solute carrier family 29 member 2	11004	1.09742	0.000138063	0.00888625
ENSG00000174748	RPL15	6138	ribosomal protein L15	10306	-0.462516	0.00410597	0.0593166
ENSG00000174953	DHX36	170506	DEAH-box helicase 36	14410	-0.494997	0.00209627	0.0420373
ENSG00000174996	KLC2	64837	kinesin light chain 2	20716	0.607769	0.00280807	0.0485762
ENSG00000175161	CADM2	253559	cell adhesion molecule 2	29849	2.86211	0.00637735	0.0770513
ENSG00000175182	FAM131A	131408	family with sequence similarity 131 member A	28308	0.581022	0.00393152	0.0580082
ENSG00000175274	TP53I11	9537	tumor protein p53 inducible protein 11	16842	-0.982125	0.000430202	0.0177321
ENSG00000175866	BAIAP2	10458	BAI1 associated protein 2	947	0.896933	2.41845e-06	0.000692091
ENSG00000175920	DOK7	285489	docking protein 7	26594	1.01219	0.00201567	0.041069
ENSG00000176155	CCDC57	284001	coiled-coil domain containing 57	27564	0.499183	0.000285508	0.0139495
ENSG00000176209	SMIM19	114926	small integral membrane protein 19	25166	-0.775803	0.0093315	0.0952745
ENSG00000176248	ANAPC2	29882	anaphase promoting complex subunit 2	19989	0.502715	0.00310039	0.0518422
ENSG00000176273	SLC35G1	159371	solute carrier family 35 member G1	26607	-0.740177	0.00957122	0.096444
ENSG00000176438	SYNE3	161176	spectrin repeat containing nuclear envelope family member 3	19861	0.614009	0.000144442	0.00921486
ENSG00000176463	SLCO3A1	28232	solute carrier organic anion transporter family member 3A1	10952	0.592161	0.00268553	0.0473562
ENSG00000176641	RNF152	220441	ring finger protein 152	26811	0.515979	0.000438194	0.0178413
ENSG00000176749	CDK5R1	8851	cyclin dependent kinase 5 regulatory subunit 1	1775	3.05617	4.86366e-05	0.00504564
ENSG00000176978	DPP7	29952	dipeptidyl peptidase 7	14892	0.434619	0.00404786	0.0591875
ENSG00000177106	EPS8L2	64787	EPS8 like 2	21296	1.47644	3.15471e-07	0.000225697
ENSG00000177119	ANO6	196527	anoctamin 6	25240	-0.74899	2.1975e-06	0.000686736
ENSG00000177133	LINC00982	440556	long intergenic non-protein coding RNA 982	48664	0.967039	0.000579598	0.0209202
ENSG00000177169	ULK1	8408	unc-51 like autophagy activating kinase 1	12558	1.04685	0.00723744	0.0820451
ENSG00000177189	RPS6KA3	6197	ribosomal protein S6 kinase A3	10432	-0.681741	4.25238e-05	0.0047856
ENSG00000177225	PDDC1	347862	glutamine amidotransferase like class 1 domain containing 1	26616	1.04547	1.28628e-06	0.000524961
ENSG00000177374	HIC1	3090	HIC ZBTB transcriptional repressor 1	4909	-0.773386	0.00172472	0.0376429
ENSG00000177380	PPFIA3	8541	PTPRF interacting protein alpha 3	9247	2.32706	0.00243217	0.0450803
ENSG00000177542	SLC25A22	79751	solute carrier family 25 member 22	19954	1.32629	0.0038184	0.0572596
ENSG00000177565	TBL1XR1	79718	transducin beta like 1 X-linked receptor 1	29529	-0.539989	0.00356824	0.0562827
ENSG00000177614	PGBD5	79605	piggyBac transposable element derived 5	19405	1.26074	0.00636167	0.0770513
ENSG00000177685	CRACR2B	283229	calcium release activated channel regulator 2B	28703	1.02147	0.00107162	0.0296502
ENSG00000177707	PVRL3	25945	nectin cell adhesion molecule 3	17664	-0.742849	7.85117e-05	0.00649895
ENSG00000177732	SOX12	6666	SRY-box 12	11198	0.879987	0.00165813	0.0368244
ENSG00000177889	UBE2N	7334	ubiquitin conjugating enzyme E2 N	12492	-0.505934	0.00355758	0.0562653
ENSG00000178104	PDE4DIP	9659	phosphodiesterase 4D interacting protein	15580	0.521789	0.00378386	0.0572331
ENSG00000178188	SH2B1	25970	SH2B adaptor protein 1	30417	0.654608	0.000248365	0.0128318
ENSG00000178202	KDELC2	143888	KDEL motif containing 2	28496	-0.557187	0.00822536	0.0890651
ENSG00000178498	DTX3	196403	deltex E3 ubiquitin ligase 3	24457	0.45147	0.000545036	0.0203052
ENSG00000178568	ERBB4	2066	erb-b2 receptor tyrosine kinase 4	3432	1.08281	2.03412e-06	0.000679124
ENSG00000178605	GTPBP6	8225	GTP binding protein 6 (putative)	30189	0.514682	0.00698798	0.0809151
ENSG00000178761	FAM219B	57184	family with sequence similarity 219 member B	24695	0.431567	0.00419384	0.0599882
ENSG00000178814	OPLAH	26873	5-oxoprolinase, ATP-hydrolysing	8149	0.850079	0.000267507	0.0133301
ENSG00000178947	SMIM10L2A	399668	small integral membrane protein 10 like 2A	34499	1.31101	0.00348673	0.0556987
ENSG00000178951	ZBTB7A	51341	zinc finger and BTB domain containing 7A	18078	0.830589	0.00480315	0.0646829
ENSG00000179270	C2orf71	388939	photoreceptor cilium actin regulator	34383	1.75455	0.00369131	NA
ENSG00000179314	WSCD1	23302	WSC domain containing 1	29060	1.66001	0.00161212	0.0361246
ENSG00000179361	ARID3B	10620	AT-rich interaction domain 3B	14350	0.58613	0.00959325	0.0965689
ENSG00000179364	PACS2	23241	phosphofurin acidic cluster sorting protein 2	23794	0.664021	3.98072e-05	0.00469069
ENSG00000179456	ZBTB18	10472	zinc finger and BTB domain containing 18	13030	0.984706	0.000119797	0.00833253
ENSG00000179832	MROH1	727957	maestro heat like repeat family member 1	26958	0.755896	8.59018e-06	0.0017559
ENSG00000179930	ZNF648	127665	zinc finger protein 648	18190	-1.56302	0.00100651	NA
ENSG00000180071	ANKRD18A	253650	ankyrin repeat domain 18A	23643	0.665094	0.00953221	0.0961476
ENSG00000180155	LYNX1	66004	Ly6/neurotoxin 1	29604	1.40385	3.4697e-05	0.00419916
ENSG00000180263	FGD6	55785	FYVE, RhoGEF and PH domain containing 6	21740	-0.74014	0.00151095	0.0353998
ENSG00000180638	SLC47A2	146802	solute carrier family 47 member 2	26439	0.599454	0.00867909	0.0918919
ENSG00000180758	GPR157	80045	G protein-coupled receptor 157	23687	0.860455	0.00315292	0.0522029
ENSG00000180815	MAP3K15	389840	mitogen-activated protein kinase kinase kinase 15	31689	0.880829	0.00156522	0.0356302
ENSG00000180834	MAP6D1	79929	MAP6 domain containing 1	25753	1.03911	0.00905852	0.0937295
ENSG00000181045	SLC26A11	284129	solute carrier family 26 member 11	14471	0.585077	0.00095221	0.0277562
ENSG00000181163	NPM1	4869	nucleophosmin 1	7910	-0.674201	0.000956059	0.0277562
ENSG00000181274	FRAT2	23401	FRAT2, WNT signaling pathway regulator	16048	0.850984	0.00801521	0.0880267
ENSG00000181409	AATK	9625	apoptosis associated tyrosine kinase	21	1.27989	0.00132465	0.0333047
ENSG00000181449	SOX2	6657	SRY-box 2	11195	1.29522	0.00805413	0.088028
ENSG00000181790	ADGRB1	575	adhesion G protein-coupled receptor B1	943	2.18124	0.00120721	0.0318497
ENSG00000181873	IBA57	200205	IBA57, iron-sulfur cluster assembly	27302	0.591489	0.00197041	0.0406083
ENSG00000182087	TMEM259	91304	transmembrane protein 259	17039	0.362917	0.00361115	0.056603
ENSG00000182107	TMEM30B	161291	transmembrane protein 30B	27254	-1.26713	0.00885205	0.0928165
ENSG00000182168	UNC5C	8633	unc-5 netrin receptor C	12569	-1.16495	0.00297508	0.0506775
ENSG00000182218	HHIPL1	84439	HHIP like 1	19710	0.733045	0.00486229	0.0652824
ENSG00000182220	ATP6AP2	10159	ATPase H+ transporting accessory protein 2	18305	-0.634303	0.00139245	0.0339338
ENSG00000182253	SYNM	23336	synemin	24466	0.735293	7.81901e-05	0.00649895
ENSG00000182372	CLN8	2055	CLN8, transmembrane ER and ERGIC protein	2079	0.627188	0.00289529	0.0496563
ENSG00000182446	NPLOC4	55666	NPL4 homolog, ubiquitin recognition factor	18261	0.403373	0.00520032	0.0681759
ENSG00000182541	LIMK2	3985	LIM domain kinase 2	6614	0.405579	0.000871843	0.0263024
ENSG00000182621	PLCB1	23236	phospholipase C beta 1	15917	1.00155	0.00640386	0.0772784
ENSG00000182718	ANXA2	302	annexin A2	537	-0.613266	0.00197975	0.040717
ENSG00000183036	PCP4	5121	Purkinje cell protein 4	8742	1.05612	0.000167479	0.0101052
ENSG00000183117	CSMD1	64478	CUB and Sushi multiple domains 1	14026	2.23415	0.00329603	0.0540311
ENSG00000183196	CHST6	4166	carbohydrate sulfotransferase 6	6938	1.07223	0.000891209	0.0266308
ENSG00000183454	GRIN2A	2903	glutamate ionotropic receptor NMDA type subunit 2A	4585	2.22058	6.75703e-05	0.00609715
ENSG00000183597	TANGO2	128989	transport and golgi organization 2 homolog	25439	0.656951	0.00215083	0.0425093
ENSG00000183723	CMTM4	146223	CKLF like MARVEL transmembrane domain containing 4	19175	0.724236	0.00985732	0.0980446
ENSG00000183741	CBX6	23466	chromobox 6	1556	0.89262	0.00222941	0.0428594
ENSG00000183778	B3GALT5	10317	beta-1,3-galactosyltransferase 5	920	0.67132	0.00497315	0.0660625
ENSG00000184007	PTP4A2	8073	protein tyrosine phosphatase type IVA, member 2	9635	-0.5434	0.00513562	0.0675932
ENSG00000184207	PGP	283871	phosphoglycolate phosphatase	8909	0.886672	0.000801489	0.0250085
ENSG00000184428	TOP1MT	116447	DNA topoisomerase I mitochondrial	29787	0.792786	0.00161882	0.0361921
ENSG00000184470	TXNRD2	10587	thioredoxin reductase 2	18155	0.602837	0.00611766	0.0757369
ENSG00000184481	FOXO4	4303	forkhead box O4	7139	0.876763	0.00260668	0.0464564
ENSG00000184524	CEND1	51286	cell cycle exit and neuronal differentiation 1	24153	1.32932	9.22825e-05	0.00735825
ENSG00000184545	DUSP8	1850	dual specificity phosphatase 8	3074	2.21802	8.37311e-05	0.00686363
ENSG00000184557	SOCS3	9021	suppressor of cytokine signaling 3	19391	-0.610537	0.00128833	0.0328287
ENSG00000184860	SDR42E1	93517	short chain dehydrogenase/reductase family 42E, member 1	29834	-1.56871	0.0025051	NA
ENSG00000185008	ROBO2	6092	roundabout guidance receptor 2	10250	1.43245	1.55443e-05	0.00251651
ENSG00000185024	BRF1	2972	BRF1, RNA polymerase III transcription initiation factor subunit	11551	0.42605	0.00623509	0.0761593
ENSG00000185046	ANKS1B	56899	ankyrin repeat and sterile alpha motif domain containing 1B	24600	1.39817	0.00720453	0.0820451
ENSG00000185127	C6orf120	387263	chromosome 6 open reading frame 120	21247	-0.740988	0.000893366	0.0266308
ENSG00000185163	DDX51	317781	DEAD-box helicase 51	20082	0.637496	0.00356152	0.0562653
ENSG00000185278	ZBTB37	84614	zinc finger and BTB domain containing 37	28365	-0.358916	0.00721606	0.0820451
ENSG00000185324	CDK10	8558	cyclin dependent kinase 10	1770	0.376492	0.00836635	0.0901047
ENSG00000185340	GAS2L1	10634	growth arrest specific 2 like 1	16955	0.963635	0.000425639	0.0176896
ENSG00000185515	BRCC3	79184	BRCA1/BRCA2-containing complex subunit 3	24185	-0.735032	0.00441514	0.0617627
ENSG00000185518	SV2B	9899	synaptic vesicle glycoprotein 2B	16874	3.43814	0.000295267	0.014139
ENSG00000185567	AHNAK2	113146	AHNAK nucleoprotein 2	20125	1.18095	0.00257592	0.0461509
ENSG00000185737	NRG3	10718	neuregulin 3	7999	1.60641	0.00286604	0.0494084
ENSG00000185818	NAT8L	339983	N-acetyltransferase 8 like	26742	1.66107	1.48191e-06	0.000570877
ENSG00000186141	POLR3C	10623	RNA polymerase III subunit C	30076	-0.640278	0.00892594	0.0931273
ENSG00000186150	UBL4B	164153	ubiquitin like 4B	32309	-1.34715	0.00992033	0.0984758
ENSG00000186153	WWOX	51741	WW domain containing oxidoreductase	12799	-0.650137	0.00346756	0.0556373
ENSG00000186340	THBS2	7058	thrombospondin 2	11786	-0.643425	0.0015409	0.0354949
ENSG00000186377	CYP4X1	260293	cytochrome P450 family 4 subfamily X member 1	20244	-1.03977	0.0046731	0.0635948
ENSG00000186472	PCLO	27445	piccolo presynaptic cytomatrix protein	13406	1.6554	0.00100266	0.0287755
ENSG00000186487	MYT1L	23040	myelin transcription factor 1 like	7623	3.47659	0.00149612	0.0353424
ENSG00000186575	NF2	4771	neurofibromin 2	7773	0.577299	0.00525885	0.0686736
ENSG00000186866	POFUT2	23275	protein O-fucosyltransferase 2	14683	0.458013	0.00789434	0.0873085
ENSG00000186868	MAPT	4137	microtubule associated protein tau	6893	3.36836	0.00109955	0.0302557
ENSG00000187079	TEAD1	7003	TEA domain transcription factor 1	11714	-0.477903	0.000697907	0.0230701
ENSG00000187231	SESTD1	91404	SEC14 and spectrin domain containing 1	18379	-0.567194	0.000145632	0.00923194
ENSG00000187474	FPR3	2359	formyl peptide receptor 3	3828	-2.19308	4.17234e-08	3.7991e-05
ENSG00000188039	NWD1	284434	NACHT and WD repeat domain containing 1	27619	0.714018	0.00621392	0.0761593
ENSG00000188176	SMTNL2	342527	smoothelin like 2	24764	-1.92654	0.0039937	NA
ENSG00000188322	SBK1	388228	SH3 domain binding kinase 1	17699	1.93285	0.00998465	NA
ENSG00000188522	FAM83G	644815	family with sequence similarity 83 member G	32554	0.875559	0.00436682	0.0615717
ENSG00000188554	NBR1	4077	NBR1, autophagy cargo receptor	6746	-0.471333	0.00473473	0.0642589
ENSG00000188641	DPYD	1806	dihydropyrimidine dehydrogenase	3012	-0.703807	9.25658e-05	0.00735825
ENSG00000188738	FSIP2	401024	fibrous sheath interacting protein 2	21675	-1.37835	0.000134767	0.00888625
ENSG00000188807	TMEM201	199953	transmembrane protein 201	33719	0.539465	0.00925749	0.0949059
ENSG00000188827	SLX4	84464	SLX4 structure-specific endonuclease subunit	23845	0.682242	0.00388533	0.0575672
ENSG00000189045	ANKDD1B	728780	ankyrin repeat and death domain containing 1B	32525	-0.944909	0.00138026	0.033884
ENSG00000189056	RELN	5649	reelin	9957	1.20207	0.00673724	0.0795757
ENSG00000189058	APOD	347	apolipoprotein D	612	-0.98436	0.000280933	0.0137933
ENSG00000189403	HMGB1	3146	high mobility group box 1	4983	-0.496699	0.00341463	0.0552273
ENSG00000196159	FAT4	79633	FAT atypical cadherin 4	23109	-0.761971	0.00870017	0.0920178
ENSG00000196230	TUBB	203068	tubulin beta class I	20778	-0.52006	0.00160365	0.0361246
ENSG00000196235	SUPT5H	6829	SPT5 homolog, DSIF elongation factor subunit	11469	0.549709	0.00180765	0.0389363
ENSG00000196363	WDR5	11091	WD repeat domain 5	12757	0.658864	0.0025196	0.0459568
ENSG00000196365	LONP1	9361	lon peptidase 1, mitochondrial	9479	0.517584	0.000774902	0.024484
ENSG00000196422	PPP1R26	9858	protein phosphatase 1 regulatory subunit 26	29089	0.737822	0.00122247	0.0319694
ENSG00000196498	NCOR2	9612	nuclear receptor corepressor 2	7673	0.601604	0.00340264	0.0551469
ENSG00000196503	ARL9	132946	ADP ribosylation factor like GTPase 9	23592	1.47786	0.00748889	NA
ENSG00000196547	MAN2A2	4122	mannosidase alpha class 2A member 2	6825	0.470599	0.000240449	0.0126091
ENSG00000196562	SULF2	55959	sulfatase 2	20392	-0.71674	0.000322469	0.0148841
ENSG00000196632	WNK3	65267	WNK lysine deficient protein kinase 3	14543	-0.648377	0.00387799	0.0575437
ENSG00000196636	SDHAF3	57001	succinate dehydrogenase complex assembly factor 3	21752	-1.05082	0.00134636	0.0334619
ENSG00000196876	SCN8A	6334	sodium voltage-gated channel alpha subunit 8	10596	2.80193	0.00726972	0.0821823
ENSG00000196912	ANKRD36B	57730	ankyrin repeat domain 36B	29333	0.818025	0.0076902	0.0853936
ENSG00000196972	SMIM10L2B	644596	small integral membrane protein 10 like 2B	34500	1.59966	0.00665988	NA
ENSG00000197070	ARRDC1	92714	arrestin domain containing 1	28633	0.640604	0.0043769	0.0615717
ENSG00000197106	SLC6A17	388662	solute carrier family 6 member 17	31399	2.42466	0.00211568	0.0421285
ENSG00000197136	PCNXL3	399909	pecanex 3	18760	0.435195	0.000676262	0.0226536
ENSG00000197355	UAP1L1	91373	UDP-N-acetylglucosamine pyrophosphorylase 1 like 1	28082	0.923934	0.000309832	0.014577
ENSG00000197381	ADARB1	104	adenosine deaminase, RNA specific B1	226	0.755336	0.00375016	0.0569978
ENSG00000197557	TTC30A	92104	tetratricopeptide repeat domain 30A	25853	-0.677389	0.00373553	0.0569484
ENSG00000197771	MCMBP	79892	minichromosome maintenance complex binding protein	25782	-0.571782	0.00139093	0.0339338
ENSG00000197958	RPL12	6136	ribosomal protein L12	10302	-0.817183	2.73857e-05	0.00373467
ENSG00000197965	MPZL1	9019	myelin protein zero like 1	7226	-0.553181	0.00787821	0.0872877
ENSG00000198034	RPS4X	6191	ribosomal protein S4 X-linked	10424	-0.643998	0.000474993	0.0188045
ENSG00000198185	ZNF334	55713	zinc finger protein 334	15806	-0.620682	0.00683973	0.0800832
ENSG00000198355	PIM3	415116	Pim-3 proto-oncogene, serine/threonine kinase	19310	0.715042	0.00304542	0.0515452
ENSG00000198380	GFPT1	2673	glutamine--fructose-6-phosphate transaminase 1	4241	-0.343864	0.00462285	0.0633413
ENSG00000198585	NUDT16	131870	nudix hydrolase 16	26442	0.579204	0.00188082	0.0396638
ENSG00000198612	COPS8	10920	COP9 signalosome subunit 8	24335	-0.497431	0.00369025	0.0566895
ENSG00000198626	RYR2	6262	ryanodine receptor 2	10484	1.7085	0.00167191	0.0370046
ENSG00000198691	ABCA4	24	ATP binding cassette subfamily A member 4	34	0.870516	0.000279923	0.0137933
ENSG00000198792	TMEM184B	25829	transmembrane protein 184B	1310	0.682255	0.00148878	0.0352521
ENSG00000198794	SCAMP5	192683	secretory carrier membrane protein 5	30386	1.17173	0.000357357	0.0161229
ENSG00000198843	SELT	51714	selenoprotein T	18136	-0.742627	0.000195942	0.0110256
ENSG00000198911	SREBF2	6721	sterol regulatory element binding transcription factor 2	11290	0.877808	4.11092e-08	3.7991e-05
ENSG00000198952	SMG5	23381	SMG5, nonsense mediated mRNA decay factor	24644	0.520473	0.00439249	0.061618
ENSG00000201098	RNY1	6084	RNA, Ro-associated Y1	10242	1.42074	0.00927669	0.0949084
ENSG00000203685	C1orf95	375057	stum, mechanosensory transduction mediator homolog	30491	3.23206	0.00400111	0.0585893
ENSG00000204175	GPRIN2	9721	G protein regulated inducer of neurite outgrowth 2	23730	1.47106	0.00442258	NA
ENSG00000204252	HLA-DOA	3111	major histocompatibility complex, class II, DO alpha	4936	-0.831498	0.00941847	0.0957219
ENSG00000205302	SNX2	6643	sorting nexin 2	11173	-0.577554	0.0038204	0.0572596
ENSG00000205336	ADGRG1	9289	adhesion G protein-coupled receptor G1	4512	1.18879	0.00411817	0.0593224
ENSG00000205356	TECPR1	25851	tectonin beta-propeller repeat containing 1	22214	0.767825	0.000411224	0.017382
ENSG00000205476	CCDC85C	317762	coiled-coil domain containing 85C	35459	1.02376	0.000797286	0.0249551
ENSG00000205593	DENND6B	414918	DENN domain containing 6B	32690	0.538983	0.00990006	0.098372
ENSG00000205978	NYNRIN	57523	NYN domain and retroviral integrase containing	20165	-0.570094	0.00220103	0.0427238
ENSG00000206149	HERC2P9	440248	hect domain and RLD 2 pseudogene 9	30495	0.663166	0.00466168	0.0635497
ENSG00000206190	ATP10A	57194	ATPase phospholipid transporting 10A (putative)	13542	1.23646	0.00615395	0.0758154
ENSG00000207008	SNORA54	677833	small nucleolar RNA, H/ACA box 54	32647	0.907027	0.00913132	0.0942879
ENSG00000211460	TSN	7247	translin	12379	-0.631382	0.000137903	0.00888625
ENSG00000213918	DNASE1	1773	deoxyribonuclease 1	2956	0.659485	0.00137202	0.0337646
ENSG00000214688	C10orf105	414152	chromosome 10 open reading frame 105	20304	1.98303	0.00441954	NA
ENSG00000214960	ISPD	729920	isoprenoid synthase domain containing	37276	1.36917	2.26261e-06	0.000686736
ENSG00000215861	WI2-1896O14.1	NA	NA	NA	1.36542	0.00047483	NA
ENSG00000220378	KRT8P42	NA	keratin 8 pseudogene 42	39876	1.29681	0.00619097	0.0760843
ENSG00000221886	ZBED8	63920	zinc finger BED-type containing 8	30804	-0.631057	0.00490013	0.0654396
ENSG00000221968	FADS3	3995	fatty acid desaturase 3	3576	0.566638	0.0084133	0.0904489
ENSG00000223756	TSSC2	NA	tumor suppressing subtransferable candidate 2 pseudogene	12384	-2.12935	0.00514222	NA
ENSG00000224383	PRR29	92340	proline rich 29	25673	0.738885	0.0072033	0.0820451
ENSG00000225014	KCTD9P1	NA	potassium channel tetramerization domain containing 9 pseudogene 1	21428	1.39826	0.00941551	NA
ENSG00000226137	BAIAP2-AS1	440465	BAIAP2 divergent transcript	44342	0.744992	0.00885687	0.0928165
ENSG00000227051	C14orf132	56967	chromosome 14 open reading frame 132	20346	1.4418	0.00200453	0.0409742
ENSG00000228109	MFI2-AS1	100507057	MELTF antisense RNA 1	40373	1.12743	0.00189899	0.0398085
ENSG00000230448	LINC00276	100499171	long intergenic non-protein coding RNA 276	38663	1.67823	7.45761e-05	0.00646551
ENSG00000230606	AC159540.1	NA	novel transcript	NA	1.11887	0.00802639	0.088028
ENSG00000231160	KLF3-AS1	79667	KLF3 antisense RNA 1	25796	-0.703503	0.0069146	0.0804656
ENSG00000231500	RPS18	6222	ribosomal protein S18	10401	-0.604882	0.00296153	0.0505327
ENSG00000233221	AC133785.1	NA	novel transcript, antisense to ARHGEF4	NA	1.25238	0.00480426	0.0646829
ENSG00000233392	AC104809.4	200772	NA	NA	1.68088	4.76804e-29	4.77567e-25
ENSG00000233393	AP000688.29	105369306	novel transcript	NA	1.14975	0.00783947	NA
ENSG00000235314	LINC00957	NA	long intergenic non-protein coding RNA 957	22332	1.11663	0.00980845	NA
ENSG00000237517	DGCR5	NA	DiGeorge syndrome critical region gene 5	16757	1.72025	6.16327e-05	0.00597276
ENSG00000241973	PI4KA	5297	phosphatidylinositol 4-kinase alpha	8983	0.507895	0.000656082	0.0224909
ENSG00000242094	FOXP1-IT1	NA	FOXP1 intronic transcript 1	41335	-1.17501	0.000516602	0.0198249
ENSG00000242265	PEG10	23089	paternally expressed 10	14005	-0.811845	0.00803635	0.088028
ENSG00000242802	AP5Z1	9907	adaptor related protein complex 5 subunit zeta 1	22197	0.404388	0.00930603	0.0951114
ENSG00000248610	HSPA8P4	NA	heat shock protein family A (Hsp70) member 8 pseudogene 4	44919	-1.29186	0.00788979	NA
ENSG00000249464	LINC01091	285419	long intergenic non-protein coding RNA 1091	27721	-1.53784	0.00441016	NA
ENSG00000250056	LINC01018	255167	long intergenic non-protein coding RNA 1018	27394	-1.01502	0.00270092	0.0474603
ENSG00000250312	ZNF718	255403	zinc finger protein 718	26889	1.53312	0.000107969	0.00789354
ENSG00000250479	CHCHD10	400916	coiled-coil-helix-coiled-coil-helix domain containing 10	15559	0.817216	0.00705378	0.0813046
ENSG00000250722	SEPP1	6414	selenoprotein P	10751	-0.877085	0.00235211	0.0445345
ENSG00000251322	SHANK3	85358	SH3 and multiple ankyrin repeat domains 3	14294	0.892253	0.00799679	0.0879676
ENSG00000251468	RP11-369K16.1	NA	regulatory solute carrier protein, family 1, member 1 (RSC1A1) pseudogene	NA	0.777809	0.008847	0.0928165
ENSG00000255090	MIR100HG	NA	NA	NA	-1.01398	0.00365157	0.0566118
ENSG00000255302	EID1	23741	EP300 interacting inhibitor of differentiation 1	1191	-0.54804	0.0022192	0.0428594
ENSG00000256043	CTSO	1519	cathepsin O	2542	-0.668466	0.00249671	0.0458004
ENSG00000257704	INAFM1	255783	InaF motif containing 1	27406	1.01082	0.00534391	0.0695125
ENSG00000259820	AC083843.1	NA	novel transcript	NA	-0.912793	0.00066814	0.0226536
ENSG00000260466	RP4-536B24.2	NA	novel transcript, antisense to SLC7A5	NA	1.0415	0.000778429	0.0245181
ENSG00000261150	EPPK1	83481	epiplakin 1	15577	1.50655	0.00570576	0.0720666
ENSG00000261534	RP11-244O19.1	NA	novel transcript, overlapping TTLL11	NA	1.15162	0.00614001	0.0757369
ENSG00000261801	LOXL1-AS1	100287616	LOXL1 antisense RNA 1	44169	0.717592	0.00583516	0.0732393
ENSG00000262943	ALOX12P2	245	arachidonate 12-lipoxygenase pseudogene 2	432	0.987025	0.00317624	0.0524971
ENSG00000264006	AKR1C8P	340811	aldo-keto reductase family 1 member C8, pseudogene	23469	2.51435	5.96783e-07	0.000351611
ENSG00000267270	PARD6G-AS1	100130522	PARD6G antisense RNA 1	44109	0.957851	0.00809651	0.0883354
ENSG00000268043	NBPF12	149013	NBPF member 12	24297	0.678111	0.0055902	0.0714176
ENSG00000268278	RP11-420K14.1	NA	zinc finger protein 100 (ZNF100) pseudogene	NA	2.27878	0.00907771	NA
ENSG00000269736	CTD-2521M24.11	NA	novel transcript	NA	1.47987	0.000412039	0.017382
ENSG00000272333	KMT2B	9757	lysine methyltransferase 2B	15840	0.543146	0.000760311	0.0244006
ENSG00000274080	CTA-315H11.2	NA	novel transcript	NA	2.59023	0.00158479	NA
ENSG00000274602	PI4KAP1	728233	phosphatidylinositol 4-kinase alpha pseudogene 1	33576	0.796819	0.003964	0.0582162
ENSG00000275023	MLLT6	4302	MLLT6, PHD finger containing	7138	0.509518	0.000321186	0.0148841
ENSG00000275131	CH17-472G23.4	NA	NA	NA	0.6231	0.0036651	0.0566118
ENSG00000275714	HIST1H3A	8350	histone cluster 1 H3 family member a	4766	-2.8656	0.000702593	NA
ENSG00000277196	AC007325.2	102724788	proline dehydrogenase 1, mitochondrial		1.27174	0.000522366	0.0199695
ENSG00000277363	SRCIN1	80725	SRC kinase signaling inhibitor 1	29506	0.995054	0.00877799	0.0925477
ENSG00000280190	RP11-319G9.1	NA	TEC	NA	-1.01978	0.00276394	NA
ENSG00000283031	RP11-557N21.1	NA	novel transcript	NA	1.63682	8.17611e-10	2.0473e-06
Differentially expressed genes comparing G70 vs G50 sample groups (DESeq2)
ENSEMBL annotation	Gene Symbol	EntrezGene	Gene name	HGCN	log2FC (G70/G50)	P-value	padj
ENSG00000000971	CFH	3075	complement factor H	4883	-1.66447	0.00988207	0.121222
ENSG00000001036	FUCA2	2519	alpha-L-fucosidase 2	4008	-0.756413	0.00149747	0.0421531
ENSG00000003400	CASP10	843	caspase 10	1500	-0.957909	0.00852252	0.111475
ENSG00000004660	CAMKK1	84254	calcium/calmodulin dependent protein kinase kinase 1	1469	1.36762	0.00791586	0.107089
ENSG00000004799	PDK4	5166	pyruvate dehydrogenase kinase 4	8812	2.24324	0.000187215	0.0113972
ENSG00000005243	COPZ2	51226	coatomer protein complex subunit zeta 2	19356	-1.53801	0.00541165	0.0872343
ENSG00000006016	CRLF1	9244	cytokine receptor like factor 1	2364	1.3562	0.00497015	0.0832483
ENSG00000006611	USH1C	10083	USH1 protein network component harmonin	12597	1.78748	0.00464855	0.0801214
ENSG00000007237	GAS7	8522	growth arrest specific 7	4169	1.26904	0.00880717	0.113987
ENSG00000007372	PAX6	5080	paired box 6	8620	1.4913	0.00452848	0.0790068
ENSG00000007516	BAIAP3	8938	BAI1 associated protein 3	948	3.85833	4.88635e-06	0.000902005
ENSG00000008086	CDKL5	6792	cyclin dependent kinase like 5	11411	0.9978	0.00267382	0.0592406
ENSG00000008853	RHOBTB2	23221	Rho related BTB domain containing 2	18756	1.06994	0.00511045	0.0841569
ENSG00000010319	SEMA3G	56920	semaphorin 3G	30400	1.12276	0.000943735	0.031582
ENSG00000010704	HFE	3077	homeostatic iron regulator	4886	-1.12985	0.00954184	0.118703
ENSG00000010810	FYN	2534	FYN proto-oncogene, Src family tyrosine kinase	4037	0.770969	0.00338858	0.0691306
ENSG00000011028	MRC2	9902	mannose receptor C type 2	16875	-1.62379	0.00359827	0.0710401
ENSG00000012232	EXTL3	2137	exostosin like glycosyltransferase 3	3518	0.714077	0.00434678	0.0772498
ENSG00000013297	CLDN11	5010	claudin 11	8514	-2.02534	0.00809644	0.108315
ENSG00000013392	RWDD2A	112611	RWD domain containing 2A	21385	1.05995	0.00688961	0.0998284
ENSG00000017483	SLC38A5	92745	solute carrier family 38 member 5	18070	2.05358	0.00151445	0.0423787
ENSG00000019505	SYT13	57586	synaptotagmin 13	14962	2.10174	0.00685102	0.0998284
ENSG00000019549	SNAI2	6591	snail family transcriptional repressor 2	11094	-2.88761	3.17754e-05	0.00349682
ENSG00000021300	PLEKHB1	58473	pleckstrin homology domain containing B1	19079	1.63936	0.00107997	0.0348177
ENSG00000021645	NRXN3	9369	neurexin 3	8010	1.71059	0.00428443	0.0766316
ENSG00000026025	VIM	7431	vimentin	12692	-1.20449	0.0063233	0.0959816
ENSG00000028116	VRK2	7444	VRK serine/threonine kinase 2	12719	-0.659534	0.00577861	0.0913708
ENSG00000035664	DAPK2	23604	death associated protein kinase 2	2675	-1.6519	0.000757995	0.0280096
ENSG00000039068	CDH1	999	cadherin 1	1748	-3.00888	3.94385e-06	0.000845927
ENSG00000039139	DNAH5	1767	dynein axonemal heavy chain 5	2950	1.53076	0.000738868	0.0280096
ENSG00000041982	TNC	3371	tenascin C	5318	2.47672	2.73952e-06	0.000696751
ENSG00000043355	ZIC2	7546	Zic family member 2	12873	-1.59845	0.00087185	0.0300552
ENSG00000046653	GPM6B	2824	glycoprotein M6B	4461	2.94514	1.15816e-05	0.00161648
ENSG00000047849	MAP4	4134	microtubule associated protein 4	6862	0.620538	0.00937304	0.117884
ENSG00000048140	TSPAN17	26262	tetraspanin 17	13594	0.852591	0.00689073	0.0998284
ENSG00000049089	COL9A2	1298	collagen type IX alpha 2 chain	2218	1.67419	0.00418341	0.0763313
ENSG00000050030	KIAA2022	340533	neurite extension and migration factor	29433	1.55993	0.000173835	0.0109316
ENSG00000050405	LIMA1	51474	LIM domain and actin binding 1	24636	-0.971465	0.00639644	0.0964805
ENSG00000053328	METTL24	728464	methyltransferase like 24	21566	-1.11149	0.00823482	0.109336
ENSG00000053438	NNAT	4826	neuronatin	7860	-2.06596	0.0023756	0.0554872
ENSG00000053524	MCF2L2	23101	MCF.2 cell line derived transforming sequence-like 2	30319	2.57166	0.00100224	0.0332483
ENSG00000053747	LAMA3	3909	laminin subunit alpha 3	6483	0.742871	0.00134406	0.0401206
ENSG00000054356	PTPRN	5798	protein tyrosine phosphatase, receptor type N	9676	4.09883	0.00640546	0.0964805
ENSG00000054690	PLEKHH1	57475	pleckstrin homology, MyTH4 and FERM domain containing H1	17733	1.2944	0.000537555	0.022536
ENSG00000055147	FAM114A2	10827	family with sequence similarity 114 member A2	1333	-0.773715	0.00198435	0.0502452
ENSG00000057294	PKP2	5318	plakophilin 2	9024	-2.14039	0.00829325	0.109603
ENSG00000058404	CAMK2B	816	calcium/calmodulin dependent protein kinase II beta	1461	1.51006	0.0069483	0.100155
ENSG00000059122	FLYWCH1	84256	FLYWCH-type zinc finger 1	25404	0.738291	0.0040203	0.0750608
ENSG00000059804	SLC2A3	6515	solute carrier family 2 member 3	11007	-1.70873	0.00247557	0.0572393
ENSG00000061455	PRDM6	93166	PR/SET domain 6	9350	-2.72113	2.07109e-05	0.00249512
ENSG00000061938	TNK2	10188	tyrosine kinase non receptor 2	19297	1.01988	0.00131756	0.0401051
ENSG00000063176	SPHK2	56848	sphingosine kinase 2	18859	0.912941	0.00906355	0.114875
ENSG00000064309	CDON	50937	cell adhesion associated, oncogene regulated	17104	-1.76688	3.25061e-05	0.00354316
ENSG00000064651	SLC12A2	6558	solute carrier family 12 member 2	10911	-0.933983	0.00258643	0.0579131
ENSG00000064989	CALCRL	10203	calcitonin receptor like receptor	16709	-1.30426	0.00222691	0.0537699
ENSG00000065534	MYLK	4638	myosin light chain kinase	7590	-0.920543	0.00525383	0.0850496
ENSG00000065923	SLC9A7	84679	solute carrier family 9 member A7	17123	1.55393	0.00527397	0.0852551
ENSG00000066382	MPPED2	744	metallophosphoesterase domain containing 2	1180	-1.35379	0.00477456	0.081438
ENSG00000067191	CACNB1	782	calcium voltage-gated channel auxiliary subunit beta 1	1401	1.7278	0.000265593	0.0141382
ENSG00000068137	PLEKHH3	79990	pleckstrin homology, MyTH4 and FERM domain containing H3	26105	-1.20897	0.000557315	0.0229441
ENSG00000068784	SRBD1	55133	S1 RNA binding domain 1	25521	-0.681721	0.00269747	0.0593703
ENSG00000069535	MAOB	4129	monoamine oxidase B	6834	1.52934	0.00195771	0.0500135
ENSG00000069702	TGFBR3	7049	transforming growth factor beta receptor 3	11774	-1.97197	0.00014389	0.00951917
ENSG00000070193	FGF10	2255	fibroblast growth factor 10	3666	-3.42188	4.62074e-05	0.00448172
ENSG00000070501	POLB	5423	DNA polymerase beta	9174	-0.927735	0.00406149	0.0750726
ENSG00000070540	WIPI1	55062	WD repeat domain, phosphoinositide interacting 1	25471	-1.05105	0.0064828	0.0973696
ENSG00000070614	NDST1	3340	N-deacetylase and N-sulfotransferase 1	7680	0.945042	0.00414115	0.0759542
ENSG00000070669	ASNS	440	asparagine synthetase (glutamine-hydrolyzing)	753	0.752381	0.00713061	0.10139
ENSG00000070808	CAMK2A	815	calcium/calmodulin dependent protein kinase II alpha	1460	3.47645	8.26135e-07	0.000286519
ENSG00000071967	CYBRD1	79901	cytochrome b reductase 1	20797	-1.78483	0.00154424	0.0428977
ENSG00000072071	ADGRL1	22859	adhesion G protein-coupled receptor L1	20973	0.931187	0.00862159	0.112385
ENSG00000072163	LIMS2	55679	LIM zinc finger domain containing 2	16084	1.1014	0.00605656	0.0936121
ENSG00000072422	RHOBTB1	9886	Rho related BTB domain containing 1	18738	-0.999229	0.000216584	0.012566
ENSG00000073282	TP63	8626	tumor protein p63	15979	-2.43064	0.000488183	0.021084
ENSG00000073910	FRY	10129	FRY microtubule binding protein	20367	1.1487	0.00356451	0.0707731
ENSG00000074211	PPP2R2C	5522	protein phosphatase 2 regulatory subunit Bgamma	9306	2.56099	0.000926244	0.031271
ENSG00000075651	PLD1	5337	phospholipase D1	9067	-1.53402	0.000305578	0.0157538
ENSG00000076258	FMO4	2329	flavin containing monooxygenase 4	3772	-1.51187	0.00140519	0.0407149
ENSG00000076770	MBNL3	55796	muscleblind like splicing regulator 3	20564	-0.997903	0.0036658	0.0716607
ENSG00000076826	CAMSAP3	57662	calmodulin regulated spectrin associated protein family member 3	29307	1.7121	0.000242944	0.0133678
ENSG00000077616	NAALAD2	10003	N-acetylated alpha-linked acidic dipeptidase 2	14526	-1.67182	0.000758671	0.0280096
ENSG00000077684	JADE1	79960	jade family PHD finger 1	30027	0.782602	0.00408225	0.0752356
ENSG00000077943	ITGA8	8516	integrin subunit alpha 8	6144	-2.07642	0.00134691	0.0401206
ENSG00000078018	MAP2	4133	microtubule associated protein 2	6839	3.47879	1.36898e-10	5.22268e-07
ENSG00000078401	EDN1	1906	endothelin 1	3176	2.48422	0.00235019	0.0552318
ENSG00000078487	ZCWPW1	55063	zinc finger CW-type and PWWP domain containing 1	23486	-1.21669	0.00271604	0.0594704
ENSG00000078549	ADCYAP1R1	117	ADCYAP receptor type I	242	3.364	5.57514e-06	0.000981654
ENSG00000079150	FKBP7	51661	FK506 binding protein 7	3723	-1.9454	0.000619068	0.0250362
ENSG00000079819	EPB41L2	2037	erythrocyte membrane protein band 4.1 like 2	3379	-1.10705	0.000750856	0.0280096
ENSG00000082175	PGR	5241	progesterone receptor	8910	-1.26447	0.0042112	0.0763822
ENSG00000083123	BCKDHB	594	branched chain keto acid dehydrogenase E1 subunit beta	987	-0.711457	0.00540466	0.0872343
ENSG00000084710	EFR3B	22979	EFR3 homolog B	29155	1.65149	0.00374676	0.0721234
ENSG00000084731	KIF3C	3797	kinesin family member 3C	6321	1.20054	0.00151096	0.0423787
ENSG00000085741	WNT11	7481	Wnt family member 11	12776	-1.72888	0.00322259	0.0666954
ENSG00000087258	GNAO1	2775	G protein subunit alpha o1	4389	2.45979	8.95776e-05	0.00712619
ENSG00000087303	NID2	22795	nidogen 2	13389	-1.70865	0.00149902	0.0421531
ENSG00000088756	ARHGAP28	79822	Rho GTPase activating protein 28	25509	-2.45252	5.96536e-05	0.0051809
ENSG00000088808	PPP1R13B	23368	protein phosphatase 1 regulatory subunit 13B	14950	0.760193	0.00388344	0.0734975
ENSG00000088882	CPXM1	56265	carboxypeptidase X, M14 family member 1	15771	-2.96786	9.31363e-05	0.00725133
ENSG00000088899	RP5-1187M17.10	9762	leucine zipper tumor suppressor family member 3	30139	1.51977	4.08527e-06	0.000845927
ENSG00000089250	NOS1	4842	nitric oxide synthase 1	7872	3.0409	0.000217394	0.012566
ENSG00000089327	FXYD5	53827	FXYD domain containing ion transport regulator 5	4029	-2.12072	4.9492e-05	0.00464292
ENSG00000090776	EFNB1	1947	ephrin B1	3226	-1.68064	0.000709221	0.0273301
ENSG00000091129	NRCAM	4897	neuronal cell adhesion molecule	7994	3.41875	3.77503e-07	0.000148984
ENSG00000092421	SEMA6A	57556	semaphorin 6A	10738	1.31486	0.00351376	0.0704405
ENSG00000092607	TBX15	6913	T-box 15	11594	-2.0025	0.00640242	0.0964805
ENSG00000095370	SH2D3C	10044	SH2 domain containing 3C	16884	1.42827	0.00253664	0.0576913
ENSG00000096696	DSP	1832	desmoplakin	3052	-2.40993	0.00148246	0.042101
ENSG00000099194	SCD	6319	stearoyl-CoA desaturase	10571	2.51048	2.44946e-05	0.00283173
ENSG00000099250	NRP1	8829	neuropilin 1	8004	-1.21633	0.00832381	0.10988
ENSG00000099365	STX1B	112755	syntaxin 1B	18539	2.14488	0.00437825	0.0775682
ENSG00000099785	MARCH2	51257	membrane associated ring-CH-type finger 2	28038	0.873377	0.00904306	0.114875
ENSG00000099937	SERPIND1	3053	serpin family D member 1	4838	-3.24917	0.0063468	0.0960835
ENSG00000100027	YPEL1	29799	yippee like 1	12845	0.735663	0.00889156	0.114341
ENSG00000100167	SEPT3	55964	septin 3	10750	1.86388	0.00360011	0.0710401
ENSG00000100181	TPTEP1	387590	TPTE pseudogene 1	43648	-1.98614	0.000162215	0.0103141
ENSG00000100196	KDELR3	11015	KDEL endoplasmic reticulum protein retention receptor 3	6306	-1.84367	0.000425974	0.0194792
ENSG00000100364	KIAA0930	23313	KIAA0930	1314	1.08693	0.00149095	0.0421531
ENSG00000100365	NCF4	4689	neutrophil cytosolic factor 4	7662	-1.32777	0.00721807	0.102241
ENSG00000100401	RANGAP1	5905	Ran GTPase activating protein 1	9854	0.995918	0.00133073	0.0401206
ENSG00000100413	POLR3H	171568	RNA polymerase III subunit H	30349	0.685287	0.00693041	0.100155
ENSG00000100427	MLC1	23209	megalencephalic leukoencephalopathy with subcortical cysts 1	17082	3.1574	9.7214e-05	0.00747982
ENSG00000100583	SAMD15	161394	sterile alpha motif domain containing 15	18631	0.925348	0.00297995	0.0631309
ENSG00000100600	LGMN	5641	legumain	9472	-1.14862	0.000299149	0.0155626
ENSG00000100605	ITPK1	3705	inositol-tetrakisphosphate 1-kinase	6177	1.0507	0.000191384	0.0115284
ENSG00000100625	SIX4	51804	SIX homeobox 4	10890	-1.01752	0.00940241	0.117906
ENSG00000100711	ZFYVE21	79038	zinc finger FYVE-type containing 21	20760	0.814002	0.00522782	0.0850057
ENSG00000100784	RPS6KA5	9252	ribosomal protein S6 kinase A5	10434	1.12392	0.00114475	0.0362926
ENSG00000101098	RIMS4	140730	regulating synaptic membrane exocytosis 4	16183	2.07843	0.00366913	0.0716607
ENSG00000101115	SALL4	57167	spalt like transcription factor 4	15924	-2.37783	0.000777158	0.0281132
ENSG00000101210	EEF1A2	1917	eukaryotic translation elongation factor 1 alpha 2	3192	2.23059	0.00869605	0.113227
ENSG00000101220	C20orf27	54976	chromosome 20 open reading frame 27	15873	1.11293	0.00707509	0.101092
ENSG00000101224	CDC25B	994	cell division cycle 25B	1726	-1.06936	0.00493654	0.0831537
ENSG00000101290	CDS2	8760	CDP-diacylglycerol synthase 2	1801	0.786957	0.00140078	0.04069
ENSG00000101445	PPP1R16B	26051	protein phosphatase 1 regulatory subunit 16B	15850	1.3099	0.00890541	0.114391
ENSG00000101463	SYNDIG1	79953	synapse differentiation inducing 1	15885	-1.68714	0.00425918	0.0766316
ENSG00000101489	CELF4	56853	CUGBP Elav-like family member 4	14015	2.89282	4.34987e-05	0.00432907
ENSG00000101825	MXRA5	25878	matrix remodeling associated 5	7539	-2.46954	1.68462e-06	0.000455836
ENSG00000101856	PGRMC1	10857	progesterone receptor membrane component 1	16090	-1.49399	2.98011e-06	0.000741464
ENSG00000101871	MID1	4281	midline 1	7095	-0.999482	0.00713141	0.10139
ENSG00000101911	PRPS2	5634	phosphoribosyl pyrophosphate synthetase 2	9465	-1.02462	0.00433922	0.0772354
ENSG00000101940	WDR13	64743	WD repeat domain 13	14352	0.558885	0.00773578	0.105736
ENSG00000102003	SYP	6855	synaptophysin	11506	2.39131	1.17654e-05	0.00162235
ENSG00000102290	PCDH11X	27328	protocadherin 11 X-linked	8656	2.30743	0.00427879	0.0766316
ENSG00000102393	GLA	2717	galactosidase alpha	4296	-1.91962	0.00457127	0.0793252
ENSG00000102934	PLLP	51090	plasmolipin	18553	1.76722	0.00835878	0.110215
ENSG00000102935	ZNF423	23090	zinc finger protein 423	16762	-0.848343	0.00466357	0.0801214
ENSG00000103034	NDRG4	65009	NDRG family member 4	14466	1.66076	5.97535e-05	0.0051809
ENSG00000103089	FA2H	79152	fatty acid 2-hydroxylase	21197	2.45284	0.000412211	0.0191002
ENSG00000103257	SLC7A5	8140	solute carrier family 7 member 5	11063	1.97348	4.86803e-05	0.00460452
ENSG00000103710	RASL12	51285	RAS like family 12	30289	1.3979	2.43655e-05	0.00283173
ENSG00000103723	AP3B2	8120	adaptor related protein complex 3 subunit beta 2	567	1.30938	0.00214405	0.052658
ENSG00000104213	PDGFRL	5157	platelet derived growth factor receptor like	8805	-2.3848	4.33332e-05	0.00432907
ENSG00000104228	TRIM35	23087	tripartite motif containing 35	16285	0.916148	0.000255677	0.0138684
ENSG00000104324	CPQ	10404	carboxypeptidase Q	16910	-1.46971	0.000497322	0.0213979
ENSG00000104368	PLAT	5327	plasminogen activator, tissue type	9051	-1.70143	0.00516095	0.0845385
ENSG00000104419	NDRG1	10397	N-myc downstream regulated 1	7679	-1.48944	0.00523743	0.0850057
ENSG00000104833	TUBB4A	10382	tubulin beta 4A class IVa	20774	2.00949	0.0091262	0.115414
ENSG00000104967	NOVA2	4858	NOVA alternative splicing regulator 2	7887	2.14345	0.00152939	0.0426925
ENSG00000105270	CLIP3	25999	CAP-Gly domain containing linker protein 3	24314	0.993067	0.00254054	0.0576913
ENSG00000105290	APLP1	333	amyloid beta precursor like protein 1	597	1.80052	0.000137149	0.00923334
ENSG00000105357	MYH14	79784	myosin heavy chain 14	23212	0.835282	0.000124738	0.00878828
ENSG00000105520	PLPPR2	64748	phospholipid phosphatase related 2	29566	0.788298	0.00207938	0.0515776
ENSG00000105609	LILRB5	10990	leukocyte immunoglobulin like receptor B5	6609	-2.07164	0.00371597	0.0720835
ENSG00000105767	CADM4	199731	cell adhesion molecule 4	30825	1.307	0.00599	0.093241
ENSG00000105855	ITGB8	3696	integrin subunit beta 8	6163	0.720674	0.00735172	0.103113
ENSG00000105926	MPP6	51678	membrane palmitoylated protein 6	18167	-1.73801	0.00256026	0.0579094
ENSG00000105971	CAV2	858	caveolin 2	1528	-1.46018	0.00249172	0.0574178
ENSG00000106049	HIBADH	11112	3-hydroxyisobutyrate dehydrogenase	4907	-0.774665	0.00753437	0.104776
ENSG00000106078	COBL	23242	cordon-bleu WH2 repeat protein	22199	1.36493	0.0007637	0.0280146
ENSG00000106089	STX1A	6804	syntaxin 1A	11433	1.71606	0.00257501	0.0579131
ENSG00000106258	CYP3A5	1577	cytochrome P450 family 3 subfamily A member 5	2638	-2.02937	0.000535	0.0225113
ENSG00000106278	PTPRZ1	5803	protein tyrosine phosphatase, receptor type Z1	9685	3.99808	1.14173e-06	0.000362975
ENSG00000106333	PCOLCE	5118	procollagen C-endopeptidase enhancer	8738	-1.95889	0.000395951	0.0187258
ENSG00000106351	AGFG2	3268	ArfGAP with FG repeats 2	5177	0.879223	0.00513479	0.0843152
ENSG00000106536	POU6F2	11281	POU class 6 homeobox 2	21694	-1.6003	0.00666113	0.0989101
ENSG00000106665	CLIP2	7461	CAP-Gly domain containing linker protein 2	2586	1.32389	5.24344e-05	0.00472529
ENSG00000106683	LIMK1	3984	LIM domain kinase 1	6613	1.23872	0.00189798	0.049077
ENSG00000106686	SPATA6L	55064	spermatogenesis associated 6 like	25472	1.23278	4.24494e-05	0.00432907
ENSG00000106688	SLC1A1	6505	solute carrier family 1 member 1	10939	1.90557	1.27965e-06	0.00038541
ENSG00000106701	FSD1L	83856	fibronectin type III and SPRY domain containing 1 like	13753	1.53115	0.00262452	0.058439
ENSG00000106772	PRUNE2	158471	prune homolog 2	25209	1.98038	9.00264e-08	5.42291e-05
ENSG00000106809	OGN	4969	osteoglycin	8126	-3.80904	0.00469676	0.0803504
ENSG00000106823	ECM2	1842	extracellular matrix protein 2	3154	-1.6303	0.0077608	0.105741
ENSG00000107020	PLGRKT	55848	plasminogen receptor with a C-terminal lysine	23633	-1.00611	0.00757864	0.104819
ENSG00000107130	NCS1	23413	neuronal calcium sensor 1	3953	1.21965	0.00562626	0.0898083
ENSG00000107742	SPOCK2	9806	SPARC (osteonectin), cwcv and kazal like domains proteoglycan 2	13564	1.69824	2.83189e-08	2.70092e-05
ENSG00000107968	MAP3K8	1326	mitogen-activated protein kinase kinase kinase 8	6860	1.20051	0.00257895	0.0579131
ENSG00000108001	EBF3	253738	EBF transcription factor 3	19087	-2.2693	0.000314093	0.0161202
ENSG00000108298	RPL19	6143	ribosomal protein L19	10312	-0.758959	0.00684845	0.0998284
ENSG00000108309	RUNDC3A	10900	RUN domain containing 3A	16984	2.54585	0.00158241	0.0435352
ENSG00000108370	RGS9	8787	regulator of G protein signaling 9	10004	1.92738	0.000102302	0.00769762
ENSG00000108551	RASD1	51655	ras related dexamethasone induced 1	15828	1.44616	0.00801963	0.107982
ENSG00000108556	CHRNE	1145	cholinergic receptor nicotinic epsilon subunit	1966	-2.54644	0.00233958	NA
ENSG00000108821	COL1A1	1277	collagen type I alpha 1 chain	2197	-2.23517	4.56687e-06	0.000871131
ENSG00000108830	RND2	8153	Rho family GTPase 2	18315	1.84785	0.000563436	0.023113
ENSG00000108924	HLF	3131	HLF, PAR bZIP transcription factor	4977	-1.39878	0.00189236	0.049077
ENSG00000108950	FAM20A	54757	FAM20A, golgi associated secretory pathway pseudokinase	23015	-1.82027	0.00578386	0.0913708
ENSG00000109084	TMEM97	27346	transmembrane protein 97	28106	-1.39054	0.00442974	0.0780699
ENSG00000109107	ALDOC	230	aldolase, fructose-bisphosphate C	418	1.34468	0.000516101	0.0220402
ENSG00000109265	KIAA1211	57482	KIAA1211	29219	1.46719	0.00170197	0.045479
ENSG00000109332	UBE2D3	7323	ubiquitin conjugating enzyme E2 D3	12476	-1.03756	0.00688857	0.0998284
ENSG00000109458	GAB1	2549	GRB2 associated binding protein 1	4066	-0.755141	0.00980722	0.120822
ENSG00000109854	HTATIP2	10553	HIV-1 Tat interactive protein 2	16637	1.2858	0.00664856	0.0989101
ENSG00000110047	EHD1	10938	EH domain containing 1	3242	-1.36555	0.000835791	0.0292527
ENSG00000110104	CCDC86	79080	coiled-coil domain containing 86	28359	1.08325	0.00796461	0.107621
ENSG00000110107	PRPF19	27339	pre-mRNA processing factor 19	17896	0.719213	0.00693991	0.100155
ENSG00000110328	GALNT18	374378	polypeptide N-acetylgalactosaminyltransferase 18	30488	0.620641	0.00673744	0.0991444
ENSG00000110427	KIAA1549L	25758	KIAA1549 like	24836	1.20001	0.00012149	0.00872978
ENSG00000110492	MDK	4192	midkine	6972	-1.85402	0.000143527	0.00951917
ENSG00000110583	NAA40	79829	N(alpha)-acetyltransferase 40, NatD catalytic subunit	25845	0.708279	0.00729127	0.102517
ENSG00000110848	CD69	969	CD69 molecule	1694	-1.58725	0.00163614	0.0444788
ENSG00000110852	CLEC2B	9976	C-type lectin domain family 2 member B	2053	-1.86482	0.00118886	0.037278
ENSG00000111412	C12orf49	79794	chromosome 12 open reading frame 49	26128	1.06075	0.00979408	0.120822
ENSG00000111674	ENO2	2026	enolase 2	3353	1.31164	0.000447066	0.0198752
ENSG00000111696	NT5DC3	51559	5'-nucleotidase domain containing 3	30826	1.18434	0.00247562	0.0572393
ENSG00000111879	FAM184A	79632	family with sequence similarity 184 member A	20991	1.05777	0.00290119	0.0624137
ENSG00000111885	MAN1A1	4121	mannosidase alpha class 1A member 1	6821	-1.10306	0.0098608	0.121091
ENSG00000111962	UST	10090	uronyl 2-sulfotransferase	17223	-0.878011	0.0088825	0.114341
ENSG00000112149	CD83	9308	CD83 molecule	1703	-1.45842	0.00159513	0.0437799
ENSG00000112175	BMP5	653	bone morphogenetic protein 5	1072	-3.36965	1.6576e-06	0.000455836
ENSG00000112333	NR2E1	7101	nuclear receptor subfamily 2 group E member 1	7973	1.38596	0.00364499	0.0715556
ENSG00000112499	SLC22A2	6582	solute carrier family 22 member 2	10966	-4.16671	0.00559562	0.089569
ENSG00000112559	MDFI	4188	MyoD family inhibitor	6967	-2.38057	0.000784062	0.0282188
ENSG00000112576	CCND3	896	cyclin D3	1585	1.17419	7.03488e-06	0.0011502
ENSG00000112837	TBX18	9096	T-box 18	11595	-1.60506	0.00226594	0.0542759
ENSG00000113070	HBEGF	1839	heparin binding EGF like growth factor	3059	-1.11906	0.00687115	0.0998284
ENSG00000113328	CCNG1	900	cyclin G1	1592	-1.03102	0.0029432	0.0630256
ENSG00000113578	FGF1	2246	fibroblast growth factor 1	3665	1.91104	5.2036e-08	3.91276e-05
ENSG00000113657	DPYSL3	1809	dihydropyrimidinase like 3	3015	1.04961	0.00851072	0.111448
ENSG00000114251	WNT5A	7474	Wnt family member 5A	12784	-1.967	0.00492858	0.0831537
ENSG00000114315	HES1	3280	hes family bHLH transcription factor 1	5192	-2.48148	1.89812e-08	2.1724e-05
ENSG00000114790	ARHGEF26	26084	Rho guanine nucleotide exchange factor 26	24490	0.847133	0.00804224	0.108032
ENSG00000114861	FOXP1	27086	forkhead box P1	3823	-1.43502	0.00072189	0.0276322
ENSG00000115073	ACTR1B	10120	ARP1 actin related protein 1 homolog B	168	1.09644	5.50621e-07	0.000210062
ENSG00000115165	CYTIP	9595	cytohesin 1 interacting protein	9506	-1.28776	0.00437676	0.0775682
ENSG00000115226	FNDC4	64838	fibronectin type III domain containing 4	20239	1.52469	0.0011216	0.0359573
ENSG00000115252	PDE1A	5136	phosphodiesterase 1A	8774	-1.827	4.01258e-06	0.000845927
ENSG00000115266	APC2	10297	APC2, WNT signaling pathway regulator	24036	3.13661	0.000340249	0.0170796
ENSG00000115380	EFEMP1	2202	EGF containing fibulin extracellular matrix protein 1	3218	-1.02783	0.0039842	0.0746304
ENSG00000115414	FN1	2335	fibronectin 1	3778	-2.38671	0.000865957	0.0299422
ENSG00000115457	IGFBP2	3485	insulin like growth factor binding protein 2	5471	-1.38621	0.00754759	0.104819
ENSG00000115523	GNLY	10578	granulysin	4414	-2.68858	0.000711959	0.0273435
ENSG00000115556	PLCD4	84812	phospholipase C delta 4	9062	-2.0972	1.44706e-07	7.10129e-05
ENSG00000115648	MLPH	79083	melanophilin	29643	-1.86083	0.0059247	0.0925078
ENSG00000115756	HPCAL1	3241	hippocalcin like 1	5145	0.926816	0.000359642	0.0177418
ENSG00000116117	PARD3B	117583	par-3 family cell polarity regulator beta	14446	-0.546432	0.0063067	0.0958568
ENSG00000116133	DHCR24	1718	24-dehydrocholesterol reductase	2859	1.35181	0.000449407	0.0198752
ENSG00000116157	GPX7	2882	glutathione peroxidase 7	4559	-1.10875	0.00590123	0.0922671
ENSG00000116254	CHD5	26038	chromodomain helicase DNA binding protein 5	16816	2.19179	0.00080512	0.0284401
ENSG00000116661	FBXO2	26232	F-box protein 2	13581	1.26125	0.00697309	0.10026
ENSG00000116667	C1orf21	81563	chromosome 1 open reading frame 21	15494	1.82687	0.000803058	0.0284401
ENSG00000116668	SWT1	54823	SWT1, RNA endoribonuclease homolog	16785	-0.656312	0.00995248	0.121695
ENSG00000116679	IVNS1ABP	10625	influenza virus NS1A binding protein	16951	-1.3635	0.00105451	0.03435
ENSG00000116690	PRG4	10216	proteoglycan 4	9364	-4.35753	0.0059961	0.093241
ENSG00000116774	OLFML3	56944	olfactomedin like 3	24956	-2.59209	5.29107e-06	0.000955974
ENSG00000116833	NR5A2	2494	nuclear receptor subfamily 5 group A member 2	7984	2.24191	0.00422508	0.0765127
ENSG00000116852	KIF21B	23046	kinesin family member 21B	29442	1.58325	0.000182444	0.0112869
ENSG00000116885	OSCP1	127700	organic solute carrier partner 1	29971	0.703301	0.00497893	0.0832483
ENSG00000117016	RIMS3	9783	regulating synaptic membrane exocytosis 3	21292	2.32771	1.47799e-05	0.00199007
ENSG00000117115	PADI2	11240	peptidyl arginine deiminase 2	18341	1.53202	0.00881995	0.113987
ENSG00000117266	CDK18	5129	cyclin dependent kinase 18	8751	1.15686	8.61408e-05	0.00694283
ENSG00000117394	SLC2A1	6513	solute carrier family 2 member 1	11005	0.9612	0.00743885	0.10408
ENSG00000117643	MAN1C1	57134	mannosidase alpha class 1C member 1	19080	-1.4847	0.000158185	0.0102865
ENSG00000118004	COLEC11	78989	collectin subfamily member 11	17213	-2.52436	0.00297311	0.0631309
ENSG00000118276	B4GALT6	9331	beta-1,4-galactosyltransferase 6	929	0.959738	0.00523118	0.0850057
ENSG00000118473	SGIP1	84251	SH3 domain GRB2 like endophilin interacting protein 1	25412	1.2097	0.00670612	0.0990343
ENSG00000118526	TCF21	6943	transcription factor 21	11632	-4.46571	0.000650232	0.02584
ENSG00000119681	LTBP2	4053	latent transforming growth factor beta binding protein 2	6715	-1.0226	0.00774197	0.105736
ENSG00000120254	MTHFD1L	25902	methylenetetrahydrofolate dehydrogenase (NADP+ dependent) 1 like	21055	1.05213	0.00822021	0.109269
ENSG00000120278	PLEKHG1	57480	pleckstrin homology and RhoGEF domain containing G1	20884	1.02356	0.00670365	0.0990343
ENSG00000120694	HSPH1	10808	heat shock protein family H (Hsp110) member 1	16969	-1.00931	0.00426164	0.0766316
ENSG00000120820	GLT8D2	83468	glycosyltransferase 8 domain containing 2	24890	-2.01804	4.7486e-05	0.00456274
ENSG00000121316	PLBD1	79887	phospholipase B domain containing 1	26215	-1.31969	0.00461945	0.0798634
ENSG00000121653	MAPK8IP1	9479	mitogen-activated protein kinase 8 interacting protein 1	6882	1.59229	0.00379543	0.07264
ENSG00000121742	GJB6	10804	gap junction protein beta 6	4288	-2.54768	0.00415878	0.0760579
ENSG00000121966	CXCR4	7852	C-X-C motif chemokine receptor 4	2561	-1.69312	0.0036117	0.0710535
ENSG00000122035	RASL11A	387496	RAS like family 11 member A	23802	-1.8599	0.00226423	0.0542759
ENSG00000122126	OCRL	4952	OCRL, inositol polyphosphate-5-phosphatase	8108	0.891051	4.29265e-05	0.00432907
ENSG00000122644	ARL4A	10124	ADP ribosylation factor like GTPase 4A	695	-0.863598	0.00916416	0.115766
ENSG00000122691	TWIST1	7291	twist family bHLH transcription factor 1	12428	-1.33893	0.00973323	0.120299
ENSG00000122861	PLAU	5328	plasminogen activator, urokinase	9052	-2.54621	2.28724e-06	0.000594942
ENSG00000123975	CKS2	1164	CDC28 protein kinase regulatory subunit 2	2000	-2.09104	0.00445703	NA
ENSG00000123989	CHPF	79586	chondroitin polymerizing factor	24291	-0.830165	0.00586874	0.0922514
ENSG00000124215	CDH26	60437	cadherin 26	15902	1.67026	0.00947309	0.118491
ENSG00000124507	PACSIN1	29993	protein kinase C and casein kinase substrate in neurons 1	8570	3.9232	7.76697e-06	0.00120763
ENSG00000124813	RUNX2	860	runt related transcription factor 2	10472	-1.35377	0.0033634	0.0687394
ENSG00000125148	MT2A	4502	metallothionein 2A	7406	2.60899	0.00379375	0.07264
ENSG00000125375	ATP5S	27109	distal membrane arm assembly complex 2 like	18799	0.956303	0.00439696	0.0777793
ENSG00000125398	SOX9	6662	SRY-box 9	11204	1.56518	0.00122692	0.0380546
ENSG00000125503	PPP1R12C	54776	protein phosphatase 1 regulatory subunit 12C	14947	0.886477	3.08212e-05	0.00344881
ENSG00000125740	FOSB	2354	FosB proto-oncogene, AP-1 transcription factor subunit	3797	-2.99339	3.93745e-05	0.00413433
ENSG00000125841	NRSN2	80023	neurensin 2	16229	0.800472	0.00426758	0.0766316
ENSG00000125848	FLRT3	23767	fibronectin leucine rich transmembrane protein 3	3762	-1.27077	0.0096391	0.119499
ENSG00000125968	ID1	3397	inhibitor of DNA binding 1, HLH protein	5360	-1.39765	0.00634645	0.0960835
ENSG00000126001	CEP250	11190	centrosomal protein 250	1859	0.803298	0.00147013	0.0418548
ENSG00000126562	WNK4	65266	WNK lysine deficient protein kinase 4	14544	-2.23555	0.00105241	0.03435
ENSG00000126778	SIX1	6495	SIX homeobox 1	10887	-3.00708	0.00055707	0.0229441
ENSG00000126878	AIF1L	83543	allograft inflammatory factor 1 like	28904	1.42577	0.00135005	0.0401206
ENSG00000127083	OMD	4958	osteomodulin	8134	-3.04222	0.000100657	0.00762929
ENSG00000127418	FGFRL1	53834	fibroblast growth factor receptor like 1	3693	-0.684095	0.00953321	0.118703
ENSG00000127951	FGL2	10875	fibrinogen like 2	3696	-2.33553	8.52344e-06	0.00128356
ENSG00000128052	KDR	3791	kinase insert domain receptor	6307	-2.18728	0.00560918	0.0896608
ENSG00000128567	PODXL	5420	podocalyxin like	9171	0.888351	4.08495e-05	0.00421191
ENSG00000128606	LRRC17	10234	leucine rich repeat containing 17	16895	-1.92904	0.00294615	0.0630256
ENSG00000128641	MYO1B	4430	myosin IB	7596	-1.75053	0.00284103	0.0615827
ENSG00000128683	GAD1	2571	glutamate decarboxylase 1	4092	2.51753	0.000635105	0.0255045
ENSG00000128849	CGNL1	84952	cingulin like 1	25931	0.928781	0.000199723	0.0118844
ENSG00000128918	ALDH1A2	8854	aldehyde dehydrogenase 1 family member A2	15472	-2.84427	1.94959e-05	0.00239926
ENSG00000128951	DUT	1854	deoxyuridine triphosphatase	3078	-0.789682	0.00724287	0.102245
ENSG00000129009	ISLR	3671	immunoglobulin superfamily containing leucine rich repeat	6133	-2.65081	0.000662023	0.0261921
ENSG00000129116	PALLD	23022	palladin, cytoskeletal associated protein	17068	0.933992	0.00445432	0.0781897
ENSG00000129214	SHBG	6462	sex hormone binding globulin	10839	-2.6408	0.00358068	NA
ENSG00000129355	CDKN2D	1032	cyclin dependent kinase inhibitor 2D	1790	1.7914	0.00101987	0.0337352
ENSG00000129467	ADCY4	196883	adenylate cyclase 4	235	1.07719	0.00230942	0.0547231
ENSG00000129534	MIS18BP1	55320	MIS18 binding protein 1	20190	-1.10624	0.000194223	0.0116381
ENSG00000129538	RNASE1	6035	ribonuclease A family member 1, pancreatic	10044	-1.55838	0.00136877	0.0401206
ENSG00000129757	CDKN1C	1028	cyclin dependent kinase inhibitor 1C	1786	-1.72854	0.00227157	0.0542759
ENSG00000130294	KIF1A	547	kinesin family member 1A	888	2.65715	4.70168e-08	3.91276e-05
ENSG00000130311	DDA1	79016	DET1 and DDB1 associated 1	28360	0.874953	0.00904832	0.114875
ENSG00000130477	UNC13A	23025	unc-13 homolog A	23150	1.88229	0.00312532	0.0657524
ENSG00000130513	GDF15	9518	growth differentiation factor 15	30142	-2.56224	0.00524369	0.0850057
ENSG00000130559	CAMSAP1	157922	calmodulin regulated spectrin associated protein 1	19946	0.890672	0.00877034	0.113935
ENSG00000130635	COL5A1	1289	collagen type V alpha 1 chain	2209	-0.998236	0.00760682	0.104892
ENSG00000130758	MAP3K10	4294	mitogen-activated protein kinase kinase kinase 10	6849	1.05962	0.00374222	0.0721234
ENSG00000130958	SLC35D2	11046	solute carrier family 35 member D2	20799	-0.974174	0.00318488	0.0662744
ENSG00000131095	GFAP	2670	glial fibrillary acidic protein	4235	3.8623	0.00204107	0.051116
ENSG00000131370	SH3BP5	9467	SH3 domain binding protein 5	10827	-1.70476	0.00344354	0.0697546
ENSG00000131386	GALNT15	117248	polypeptide N-acetylgalactosaminyltransferase 15	21531	2.22162	0.0011813	0.0372511
ENSG00000131437	KIF3A	11127	kinesin family member 3A	6319	1.05694	0.00322096	0.0666954
ENSG00000132170	PPARG	5468	peroxisome proliferator activated receptor gamma	9236	-1.79554	0.00144883	0.0413512
ENSG00000132386	SERPINF1	5176	serpin family F member 1	8824	-1.76288	0.00574097	0.0912575
ENSG00000132470	ITGB4	3691	integrin subunit beta 4	6158	1.63421	8.31131e-08	5.28461e-05
ENSG00000132471	WBP2	23558	WW domain binding protein 2	12738	1.03868	0.00034526	0.0171976
ENSG00000132514	CLEC10A	10462	C-type lectin domain containing 10A	16916	-2.04831	0.00142067	0.0408375
ENSG00000132554	RGS22	26166	regulator of G protein signaling 22	24499	0.937102	0.00249839	0.0574178
ENSG00000132688	NES	10763	nestin	7756	1.02059	0.00522693	0.0850057
ENSG00000132718	SYT11	23208	synaptotagmin 11	19239	1.71739	0.000434652	0.0196996
ENSG00000132840	BHMT2	23743	betaine--homocysteine S-methyltransferase 2	1048	-1.07639	0.00137065	0.0401206
ENSG00000132854	KANK4	163782	KN motif and ankyrin repeat domains 4	27263	-1.98807	0.0068491	0.0998284
ENSG00000132970	WASF3	10810	WAS protein family member 3	12734	0.679392	0.00606087	0.0936121
ENSG00000133048	CHI3L1	1116	chitinase 3 like 1	1932	2.45693	0.00136798	0.0401206
ENSG00000133083	DCLK1	9201	doublecortin like kinase 1	2700	1.58741	4.72431e-06	0.000886388
ENSG00000133107	TRPC4	7223	transient receptor potential cation channel subfamily C member 4	12336	2.55986	0.00764537	0.105151
ENSG00000133392	MYH11	4629	myosin heavy chain 11	7569	1.27654	0.000577571	0.0235242
ENSG00000134198	TSPAN2	10100	tetraspanin 2	20659	1.7902	0.00286278	0.0618426
ENSG00000134243	SORT1	6272	sortilin 1	11186	0.678565	0.000272905	0.0144602
ENSG00000134294	SLC38A2	54407	solute carrier family 38 member 2	13448	-1.6932	0.00658212	0.0983451
ENSG00000134297	PLEKHA8P1	51054	pleckstrin homology domain containing A8 pseudogene 1	30222	-1.62166	0.00134327	0.0401206
ENSG00000134376	CRB1	23418	crumbs 1, cell polarity complex component	2343	1.62478	0.00623496	0.0951284
ENSG00000134569	LRP4	4038	LDL receptor related protein 4	6696	0.734234	0.00207086	0.0515238
ENSG00000134769	DTNA	1837	dystrobrevin alpha	3057	1.90146	0.000706126	0.0273027
ENSG00000134817	APLNR	187	apelin receptor	339	2.4997	3.37728e-05	0.0036465
ENSG00000134955	SLC37A2	219855	solute carrier family 37 member 2	20644	-1.44727	0.000393788	0.0187008
ENSG00000134996	OSTF1	26578	osteoclast stimulating factor 1	8510	-0.830416	0.00894033	0.11467
ENSG00000135097	MSI1	4440	musashi RNA binding protein 1	7330	0.94575	0.0055267	0.0887141
ENSG00000135108	FBXO21	23014	F-box protein 21	13592	0.984375	0.000182065	0.0112869
ENSG00000135111	TBX3	6926	T-box 3	11602	1.75618	0.000977519	0.0325224
ENSG00000135116	HRK	8739	harakiri, BCL2 interacting protein	5185	2.48357	9.53093e-06	0.00141664
ENSG00000135298	ADGRB3	577	adhesion G protein-coupled receptor B3	945	1.88014	0.0074835	0.10445
ENSG00000135299	ANKRD6	22881	ankyrin repeat domain 6	17280	1.07892	0.00136296	0.0401206
ENSG00000135454	B4GALNT1	2583	beta-1,4-N-acetyl-galactosaminyltransferase 1	4117	1.5525	0.00319067	0.0662745
ENSG00000135519	KCNH3	23416	potassium voltage-gated channel subfamily H member 3	6252	1.81803	0.0050998	0.0841569
ENSG00000135541	AHI1	54806	Abelson helper integration site 1	21575	0.837494	0.00781202	0.10608
ENSG00000135622	SEMA4F	10505	ssemaphorin 4F	10734	1.60906	6.25626e-05	0.00535041
ENSG00000135709	KIAA0513	9764	KIAA0513	29058	1.50671	4.4171e-05	0.00435807
ENSG00000135723	FHOD1	29109	formin homology 2 domain containing 1	17905	-0.840709	0.000774702	0.0281132
ENSG00000135919	SERPINE2	5270	serpin family E member 2	8951	1.41338	0.00219978	0.0534532
ENSG00000136002	ARHGEF4	50649	Rho guanine nucleotide exchange factor 4	684	1.5987	2.38598e-07	0.000101139
ENSG00000136010	ALDH1L2	160428	aldehyde dehydrogenase 1 family member L2	26777	-1.17667	0.00311543	0.065665
ENSG00000136141	LRCH1	23143	leucine rich repeats and calponin homology domain containing 1	20309	-0.819545	0.00296956	0.0631309
ENSG00000136156	ITM2B	9445	integral membrane protein 2B	6174	-0.932775	0.00189045	0.049077
ENSG00000136161	RCBTB2	1102	RCC1 and BTB domain containing protein 2	1914	-0.960951	0.000219191	0.0126063
ENSG00000136193	SCRN1	9805	secernin 1	22192	0.989787	0.00649662	0.0974493
ENSG00000136267	DGKB	1607	diacylglycerol kinase beta	2850	2.13388	7.92962e-05	0.00657641
ENSG00000136274	NACAD	23148	NAC alpha domain containing	22196	1.81162	0.000100543	0.00762929
ENSG00000136518	ACTL6A	86	actin like 6A	24124	-1.10438	0.000778002	0.0281132
ENSG00000136689	IL1RN	3557	interleukin 1 receptor antagonist	6000	-2.23587	0.00273802	NA
ENSG00000136802	LRRC8A	56262	leucine rich repeat containing 8 VRAC subunit A	19027	1.28635	6.80412e-05	0.00572597
ENSG00000136826	KLF4	9314	Kruppel like factor 4	6348	-1.57601	0.00205037	0.0512369
ENSG00000136883	KIF12	113220	kinesin family member 12	21495	-2.09876	0.00442453	0.0780699
ENSG00000136999	NOV	4856	nephroblastoma overexpressed	7885	-2.37407	0.00314862	0.0658793
ENSG00000137261	KIAA0319	9856	KIAA0319	21580	2.31263	4.51912e-06	0.000871131
ENSG00000137573	SULF1	23213	sulfatase 1	20391	-1.28037	0.0022692	0.0542759
ENSG00000137727	ARHGAP20	57569	Rho GTPase activating protein 20	18357	-0.693256	0.00906158	0.114875
ENSG00000137809	ITGA11	22801	integrin subunit alpha 11	6136	-1.43148	0.00041086	0.0191002
ENSG00000137831	UACA	55075	uveal autoantigen with coiled-coil domains and ankyrin repeats	15947	-1.3902	0.000418076	0.0192164
ENSG00000137857	DUOX1	53905	dual oxidase 1	3062	-2.02101	0.000427197	0.0194792
ENSG00000137868	STRA6	64220	stimulated by retinoic acid 6	30650	-2.2613	0.00346113	0.0698893
ENSG00000137871	ZNF280D	54816	zinc finger protein 280D	25953	-0.569956	0.00581806	0.0917185
ENSG00000137941	TTLL7	79739	tubulin tyrosine ligase like 7	26242	1.1548	0.00609264	0.0939761
ENSG00000138080	EMILIN1	11117	elastin microfibril interfacer 1	19880	-1.62451	0.00326105	0.067248
ENSG00000138083	SIX3	6496	SIX homeobox 3	10889	1.67065	0.00203153	0.0511059
ENSG00000138356	AOX1	316	aldehyde oxidase 1	553	-2.56307	0.000762185	0.0280146
ENSG00000138449	SLC40A1	30061	solute carrier family 40 member 1	10909	-1.84449	0.00379028	0.07264
ENSG00000138650	PCDH10	57575	protocadherin 10	13404	2.38653	5.34577e-06	0.000955974
ENSG00000138678	GPAT3	84803	glycerol-3-phosphate acyltransferase 3	28157	-1.03244	0.000623167	0.0251132
ENSG00000138738	PRDM5	11107	PR/SET domain 5	9349	-0.789327	0.00667179	0.0989101
ENSG00000138758	SEPT11	55752	septin 11	25589	-0.993512	0.0037227	0.0720919
ENSG00000138792	ENPEP	2028	glutamyl aminopeptidase	3355	-2.32461	0.0011376	0.036267
ENSG00000139155	SLCO1C1	53919	solute carrier organic anion transporter family member 1C1	13819	1.47839	6.29556e-05	0.00535041
ENSG00000139174	PRICKLE1	144165	prickle planar cell polarity protein 1	17019	-1.81949	1.63705e-05	0.00215357
ENSG00000139219	COL2A1	1280	collagen type II alpha 1 chain	2200	-2.95734	1.02563e-05	0.00150491
ENSG00000139329	LUM	4060	lumican	6724	-2.20856	0.00410066	0.0754535
ENSG00000139364	TMEM132B	114795	transmembrane protein 132B	29397	2.92745	0.00133048	0.0401206
ENSG00000139514	SLC7A1	6541	solute carrier family 7 member 1	11057	1.82736	3.4538e-06	0.000817537
ENSG00000139567	ACVRL1	94	activin A receptor like type 1	175	1.08665	0.00624215	0.0951284
ENSG00000139679	LPAR6	10161	lysophosphatidic acid receptor 6	15520	-1.8309	1.7283e-07	7.91214e-05
ENSG00000139714	MORN3	283385	MORN repeat containing 3	29807	1.5532	0.00600912	0.0933167
ENSG00000139737	SLAIN1	122060	SLAIN motif family member 1	26387	1.21874	0.00186498	0.0487322
ENSG00000139915	MDGA2	161357	MAM domain containing glycosylphosphatidylinositol anchor 2	19835	-1.14418	0.00994789	0.121695
ENSG00000139998	RAB15	376267	RAB15, member RAS oncogene family	20150	1.87565	0.00189962	0.049077
ENSG00000140105	WARS	7453	tryptophanyl-tRNA synthetase	12729	1.02462	0.00578802	0.0913708
ENSG00000140263	SORD	6652	sorbitol dehydrogenase	11184	-1.55809	0.00298137	0.0631309
ENSG00000140522	RLBP1	6017	retinaldehyde binding protein 1	10024	2.22761	0.000122042	0.00872978
ENSG00000140749	IGSF6	10261	immunoglobulin superfamily member 6	5953	-1.77885	0.00356803	0.0707731
ENSG00000140795	MYLK3	91807	myosin light chain kinase 3	29826	2.1757	2.15858e-05	0.00257343
ENSG00000140832	MARVELD3	91862	MARVEL domain containing 3	30525	-2.2268	0.000376063	0.0181605
ENSG00000140995	DEF8	54849	differentially expressed in FDCP 8 homolog	25969	0.627791	0.00878975	0.113987
ENSG00000141052	MYOCD	93649	myocardin	16067	1.22095	0.00512562	0.0842855
ENSG00000141441	GAREM1	64762	GRB2 associated regulator of MAPK1 subtype 1	26136	1.4063	0.00433334	0.0772354
ENSG00000141448	GATA6	2627	GATA binding protein 6	4174	-1.81607	0.000550743	0.0228404
ENSG00000141469	SLC14A1	6563	solute carrier family 14 member 1 (Kidd blood group)	10918	2.22609	0.000183754	0.0113068
ENSG00000141505	ASGR1	432	asialoglycoprotein receptor 1	742	2.69561	0.00176421	NA
ENSG00000141543	EIF4A3	9775	eukaryotic translation initiation factor 4A3	18683	-2.02443	5.83173e-05	0.00517397
ENSG00000141568	FOXK2	3607	forkhead box K2	6036	0.710916	0.0046297	0.0799199
ENSG00000141756	FKBP10	60681	FK506 binding protein 10	18169	-1.14087	0.00247107	0.0572393
ENSG00000142173	COL6A2	1292	collagen type VI alpha 2 chain	2212	-1.37931	0.00381081	0.0728126
ENSG00000142235	LMTK3	114783	lemur tyrosine kinase 3	19295	2.45108	0.000130547	0.0090007
ENSG00000142494	SLC47A1	55244	solute carrier family 47 member 1	25588	-3.17728	9.25451e-05	0.00725133
ENSG00000142552	RCN3	57333	reticulocalbin 3	21145	-1.10835	0.00259037	0.0579131
ENSG00000142583	SLC2A5	6518	solute carrier family 2 member 5	11010	1.62712	0.000835205	0.0292527
ENSG00000142892	PIGK	10026	phosphatidylinositol glycan anchor biosynthesis class K	8965	-0.781882	0.00384888	0.0731425
ENSG00000143013	LMO4	8543	LIM domain only 4	6644	-1.3432	0.00283648	0.0615827
ENSG00000143126	CELSR2	1952	cadherin EGF LAG seven-pass G-type receptor 2	3231	1.43009	0.00391627	0.0738414
ENSG00000143162	CREG1	8804	cellular repressor of E1A stimulated genes 1	2351	-1.266	0.00279451	0.0608045
ENSG00000143164	DCAF6	55827	DDB1 and CUL4 associated factor 6	30002	-0.582375	0.00640789	0.0964805
ENSG00000143320	CRABP2	1382	cellular retinoic acid binding protein 2	2339	-2.73646	1.91841e-05	0.00239926
ENSG00000143337	TOR1AIP1	26092	torsin 1A interacting protein 1	29456	-0.557892	0.00467637	0.0801214
ENSG00000143341	HMCN1	83872	hemicentin 1	19194	-1.82201	0.000663671	0.0261921
ENSG00000143353	LYPLAL1	127018	lysophospholipase like 1	20440	-1.54417	0.000387673	0.0184872
ENSG00000143387	CTSK	1513	cathepsin K	2536	-2.02886	6.07295e-06	0.0010531
ENSG00000143416	SELENBP1	8991	selenium binding protein 1	10719	-1.07968	0.00884543	0.114014
ENSG00000143499	SMYD2	56950	SET and MYND domain containing 2	20982	0.896874	0.000274859	0.0144966
ENSG00000143774	GUK1	2987	guanylate kinase 1	4693	-1.11939	0.00213482	0.0525441
ENSG00000143842	SOX13	9580	SRY-box 13	11192	0.835992	0.00403009	0.0750726
ENSG00000143845	ETNK2	55224	ethanolamine kinase 2	25575	1.13615	0.00443385	0.0780699
ENSG00000143847	PPFIA4	8497	PTPRF interacting protein alpha 4	9248	1.50272	0.000451512	0.0198752
ENSG00000143867	OSR1	130497	odd-skipped related transciption factor 1	8111	-2.94021	0.000209948	0.0123224
ENSG00000143891	GALM	130589	galactose mutarotase	24063	-1.00092	0.00242768	0.0565882
ENSG00000143924	EML4	27436	echinoderm microtubule associated protein like 4	1316	-1.39342	0.000248581	0.0135812
ENSG00000144381	HSPD1	3329	heat shock protein family D (Hsp60) member 1	5261	-1.05255	0.00301973	0.0637653
ENSG00000144406	UNC80	285175	unc-80 homolog, NALCN channel complex subunit	26582	1.50686	0.00108854	0.0349952
ENSG00000144485	HES6	55502	hes family bHLH transcription factor 6	18254	1.70058	0.00420703	0.0763822
ENSG00000144668	ITGA9	3680	integrin subunit alpha 9	6145	-1.14173	0.00805909	0.108132
ENSG00000144847	IGSF11	152404	immunoglobulin superfamily member 11	16669	2.27517	0.000440277	0.0197826
ENSG00000144868	TMEM108	66000	transmembrane protein 108	28451	0.996437	0.00397935	0.0746304
ENSG00000144959	NCEH1	57552	neutral cholesterol ester hydrolase 1	29260	1.00781	0.00273813	0.0598051
ENSG00000145194	ECE2	9718	endothelin converting enzyme 2	13275	1.90935	0.00138246	0.0402602
ENSG00000145358	DDIT4L	115265	DNA damage inducible transcript 4 like	30555	1.12126	0.00898106	0.11467
ENSG00000145423	SFRP2	6423	secreted frizzled related protein 2	10777	-4.58718	0.000258546	0.0139578
ENSG00000145491	ROPN1L	83853	rhophilin associated tail protein 1 like	24060	1.21079	0.0046707	0.0801214
ENSG00000145685	LHFPL2	10184	LHFPL tetraspan subfamily member 2	6588	-1.05407	0.00994819	0.121695
ENSG00000145949	MYLK4	340156	myosin light chain kinase family member 4	27972	-1.54792	0.00341493	0.0695444
ENSG00000145990	GFOD1	54438	glucose-fructose oxidoreductase domain containing 1	21096	2.29031	1.44891e-08	1.84253e-05
ENSG00000146005	PSD2	84249	pleckstrin and Sec7 domain containing 2	19092	2.02903	0.00182506	0.0480179
ENSG00000146006	LRRTM2	26045	leucine rich repeat transmembrane neuronal 2	19409	2.68182	0.0031466	0.0658793
ENSG00000146122	DAAM2	23500	dishevelled associated activator of morphogenesis 2	18143	1.63649	5.93913e-05	0.0051809
ENSG00000146216	TTBK1	84630	tau tubulin kinase 1	19140	3.46716	0.00160238	0.0438737
ENSG00000146233	CYP39A1	51302	cytochrome P450 family 39 subfamily A member 1	17449	-1.51305	0.000939268	0.031582
ENSG00000146477	SLC22A3	6581	solute carrier family 22 member 3	10967	-2.05038	0.00184106	0.048248
ENSG00000146938	NLGN4X	57502	neuroligin 4 X-linked	14287	2.37002	0.00335563	0.0687034
ENSG00000146966	DENND2A	27147	DENN domain containing 2A	22212	1.26136	0.000125931	0.00878828
ENSG00000147027	TMEM47	83604	transmembrane protein 47	18515	1.01419	0.00908523	0.115023
ENSG00000147100	SLC16A2	6567	solute carrier family 16 member 2	10923	-0.747593	0.00388631	0.0734975
ENSG00000147394	ZNF185	7739	zinc finger protein 185 with LIM domain	12976	-0.940096	0.00657734	0.0983451
ENSG00000147432	CHRNB3	1142	cholinergic receptor nicotinic beta 3 subunit	1963	-4.35137	5.44068e-13	6.22685e-09
ENSG00000147724	FAM135B	51059	family with sequence similarity 135 member B	28029	1.83913	0.00702954	0.100945
ENSG00000148331	ASB6	140459	ankyrin repeat and SOCS box containing 6	17181	0.715053	0.00641517	0.0964805
ENSG00000148408	CACNA1B	774	calcium voltage-gated channel subunit alpha1 B	1389	2.19882	0.00447702	0.0784679
ENSG00000148541	FAM13C	220965	family with sequence similarity 13 member C	19371	0.991181	0.00675689	0.0991444
ENSG00000148700	ADD3	120	adducin 3	245	-0.708697	0.0039344	0.0739973
ENSG00000148848	ADAM12	8038	ADAM metallopeptidase domain 12	190	-3.57522	1.43621e-06	0.000421473
ENSG00000149090	PAMR1	25891	peptidase domain containing associated with muscle regeneration 1	24554	2.96272	1.13144e-05	0.00161648
ENSG00000149150	SLC43A1	8501	solute carrier family 43 member 1	9225	-1.81946	0.000584028	0.0237028
ENSG00000149212	SESN3	143686	sestrin 3	23060	-0.921002	0.00286923	0.0618426
ENSG00000149257	SERPINH1	871	serpin family H member 1	1546	-1.35517	0.00374571	0.0721234
ENSG00000149557	FEZ1	9638	fasciculation and elongation protein zeta 1	3659	1.15749	0.00317336	0.066237
ENSG00000149782	PLCB3	5331	phospholipase C beta 3	9056	-0.739728	0.00406524	0.0750726
ENSG00000150048	CLEC1A	51267	C-type lectin domain family 1 member A	24355	-2.55034	5.05912e-05	0.00465947
ENSG00000150540	HNMT	3176	histamine N-methyltransferase	5028	-1.10473	0.000640524	0.0256322
ENSG00000150625	GPM6A	2823	glycoprotein M6A	4460	1.11899	0.00656274	0.0983123
ENSG00000150782	IL18	3606	interleukin 18	5986	-1.59992	0.00184223	0.048248
ENSG00000151090	THRB	7068	thyroid hormone receptor beta	11799	1.18826	0.000414131	0.0191118
ENSG00000151388	ADAMTS12	81792	ADAM metallopeptidase with thrombospondin type 1 motif 12	14605	-2.52354	7.60655e-06	0.00120763
ENSG00000151468	CCDC3	83643	coiled-coil domain containing 3	23813	-1.89919	0.00696892	0.10026
ENSG00000151687	ANKAR	150709	ankyrin and armadillo repeat containing	26350	-0.739182	0.0062041	0.0948009
ENSG00000151690	MFSD6	54842	major facilitator superfamily domain containing 6	24711	1.18452	0.00518452	0.0846459
ENSG00000151948	GLT1D1	144423	glycosyltransferase 1 domain containing 1	26483	1.17501	0.00249734	0.0574178
ENSG00000152137	HSPB8	26353	heat shock protein family B (small) member 8	30171	1.03233	0.0009146	0.0309692
ENSG00000152217	SETBP1	26040	SET binding protein 1	15573	-0.920274	0.00138127	0.0402602
ENSG00000152377	SPOCK1	6695	SPARC (osteonectin), cwcv and kazal like domains proteoglycan 1	11251	0.996579	0.000680389	0.0265224
ENSG00000152580	IGSF10	285313	immunoglobulin superfamily member 10	26384	-3.28901	0.000117115	0.00848342
ENSG00000152583	SPARCL1	8404	SPARC like 1	11220	0.966431	0.00371539	0.0720835
ENSG00000152977	ZIC1	7545	Zic family member 1	12872	-2.07701	0.000151474	0.00990711
ENSG00000153201	RANBP2	5903	RAN binding protein 2	9848	-1.53763	0.00091357	0.0309692
ENSG00000153234	NR4A2	4929	nuclear receptor subfamily 4 group A member 2	7981	-2.4347	0.000238165	0.013232
ENSG00000153246	PLA2R1	22925	phospholipase A2 receptor 1	9042	-1.6535	0.00456134	0.0793252
ENSG00000153446	C16orf89	146556	chromosome 16 open reading frame 89	28687	-2.70182	1.76158e-05	0.00224014
ENSG00000153551	CMTM7	112616	CKLF like MARVEL transmembrane domain containing 7	19178	-1.17018	0.00252392	0.0576913
ENSG00000153789	FAM92B	339145	family with sequence similarity 92 member B	24781	1.05366	0.0059559	0.0928682
ENSG00000153815	CMIP	80790	c-Maf inducing protein	24319	1.65884	0.00170612	0.045479
ENSG00000154040	CABYR	26256	calcium binding tyrosine phosphorylation regulated	15569	2.56783	0.00232632	0.0548963
ENSG00000154162	CDH12	1010	cadherin 12	1751	2.21575	0.00104438	0.034249
ENSG00000154175	ABI3BP	25890	ABI family member 3 binding protein	17265	-1.67552	0.00257073	0.0579131
ENSG00000154277	UCHL1	7345	ubiquitin C-terminal hydrolase L1	12513	1.48399	0.00424114	0.0766316
ENSG00000154310	TNIK	23043	TRAF2 and NCK interacting kinase	30765	1.52234	0.00757363	0.104819
ENSG00000154328	NEIL2	252969	nei like DNA glycosylase 2	18956	1.03	0.00102757	0.0338921
ENSG00000154479	CCDC173	129881	coiled-coil domain containing 173	25064	0.848379	0.00196667	0.0500295
ENSG00000154654	NCAM2	4685	neural cell adhesion molecule 2	7657	2.74962	2.56167e-05	0.00291113
ENSG00000154721	JAM2	58494	junctional adhesion molecule 2	14686	-1.97784	0.003317	0.0680342
ENSG00000154783	FGD5	152273	FYVE, RhoGEF and PH domain containing 5	19117	-0.894317	0.00385364	0.0731425
ENSG00000154856	APCDD1	147495	APC down-regulated 1	15718	1.47784	0.0098254	0.120878
ENSG00000155052	CNTNAP5	129684	contactin associated protein like 5	18748	3.91843	2.3042e-05	0.00271872
ENSG00000155508	CNOT8	9337	CCR4-NOT transcription complex subunit 8	9207	0.949642	0.00491134	0.0830831
ENSG00000155816	FMN2	56776	formin 2	14074	2.13442	4.48135e-05	0.00438368
ENSG00000155850	SLC26A2	1836	solute carrier family 26 member 2	10994	-3.46017	1.72072e-05	0.00221277
ENSG00000155961	RAB39B	116442	RAB39B, member RAS oncogene family	16499	1.4884	0.00129131	0.039622
ENSG00000155980	KIF5A	3798	kinesin family member 5A	6323	2.13586	0.000123141	0.00875369
ENSG00000156113	KCNMA1	3778	potassium calcium-activated channel subfamily M alpha 1	6284	-1.91777	0.00358236	0.0709345
ENSG00000156140	ADAMTS3	9508	ADAM metallopeptidase with thrombospondin type 1 motif 3	219	-2.21675	0.000102904	0.00769762
ENSG00000156150	ALX3	257	ALX homeobox 3	449	-2.31315	0.000160246	0.0103035
ENSG00000156414	TDRD9	122402	tudor domain containing 9	20122	1.16071	0.00665953	0.0989101
ENSG00000156453	PCDH1	5097	protocadherin 1	8655	1.91524	9.47355e-07	0.000318896
ENSG00000156515	HK1	3098	hexokinase 1	4922	0.826642	0.000974408	0.0325134
ENSG00000156804	FBXO32	114907	F-box protein 32	16731	2.57772	0.000914123	0.0309692
ENSG00000156925	ZIC3	7547	Zic family member 3	12874	-1.28644	0.00490608	0.0830831
ENSG00000157064	NMNAT2	23057	nicotinamide nucleotide adenylyltransferase 2	16789	-1.44224	0.00271761	0.0594704
ENSG00000157150	TIMP4	7079	TIMP metallopeptidase inhibitor 4	11823	1.6206	0.00780839	0.10608
ENSG00000157193	LRP8	7804	LDL receptor related protein 8	6700	1.03964	0.000550804	0.0228404
ENSG00000157227	MMP14	4323	matrix metallopeptidase 14	7160	-1.27253	0.00704132	0.100987
ENSG00000157445	CACNA2D3	55799	calcium voltage-gated channel auxiliary subunit alpha2delta 3	15460	-2.15299	7.71695e-10	2.20801e-06
ENSG00000157510	AFAP1L1	134265	actin filament associated protein 1 like 1	26714	-2.38835	0.00170011	0.045479
ENSG00000157570	TSPAN18	90139	tetraspanin 18	20660	-1.99849	0.000366709	0.0179358
ENSG00000157856	DRC1	92749	dynein regulatory complex subunit 1	24245	1.25419	1.03063e-06	0.000337015
ENSG00000157985	AGAP1	116987	ArfGAP with GTPase domain, ankyrin repeat and PH domain 1	16922	1.43819	0.00382178	0.0729005
ENSG00000158050	DUSP2	1844	dual specificity phosphatase 2	3068	-2.72966	0.000326893	0.016628
ENSG00000158062	UBXN11	91544	UBX domain protein 11	30600	0.684217	0.00884616	0.114014
ENSG00000158106	RHPN1	114822	rhophilin Rho GTPase binding protein 1	19973	1.14486	5.08898e-05	0.00465947
ENSG00000158109	TPRG1L	127262	tumor protein p63 regulated 1 like	27007	0.841532	0.00298417	0.0631309
ENSG00000158270	COLEC12	81035	collectin subfamily member 12	16016	-1.84377	1.31353e-07	6.98612e-05
ENSG00000158286	RNF207	388591	ring finger protein 207	32947	-0.864583	0.0022268	0.0537699
ENSG00000158555	GDPD5	81544	glycerophosphodiester phosphodiesterase domain containing 5	28804	-1.50814	0.00074695	0.0280096
ENSG00000158560	DYNC1I1	1780	dynein cytoplasmic 1 intermediate chain 1	2963	2.00414	2.16101e-09	4.94656e-06
ENSG00000158856	DMTN	2039	dematin actin binding protein	3382	1.0894	0.000399931	0.0187591
ENSG00000159164	SV2A	9900	synaptic vesicle glycoprotein 2A	20566	2.17566	2.56837e-08	2.67227e-05
ENSG00000159200	RCAN1	1827	regulator of calcineurin 1	3040	1.94833	5.79057e-08	3.91276e-05
ENSG00000159307	SCUBE1	80274	signal peptide, CUB domain and EGF like domain containing 1	13441	-3.05706	3.6089e-05	0.00383704
ENSG00000159363	ATP13A2	23400	ATPase cation transporting 13A2	30213	1.04639	0.00085875	0.029783
ENSG00000159842	ABR	29	ABR, RhoGEF and GTPase activating protein	81	1.047	0.00122604	0.0380546
ENSG00000160188	RSPH1	89765	radial spoke head component 1	12371	1.61063	0.000293982	0.0154341
ENSG00000160216	AGPAT3	56894	1-acylglycerol-3-phosphate O-acyltransferase 3	326	0.764689	0.00736903	0.10323
ENSG00000160233	LRRC3	81543	leucine rich repeat containing 3	14965	1.75196	0.0035328	0.0704405
ENSG00000160307	S100B	6285	S100 calcium binding protein B	10500	1.74237	0.000451242	0.0198752
ENSG00000160469	BRSK1	84446	BR serine/threonine kinase 1	18994	1.3459	0.00193374	0.0495332
ENSG00000160588	MPZL3	196264	myelin protein zero like 3	27279	-1.41714	0.00904452	0.114875
ENSG00000161048	NAPEPLD	222236	N-acyl phosphatidylethanolamine phospholipase D	21683	-0.81506	0.00170869	0.045479
ENSG00000161381	PLXDC1	57125	plexin domain containing 1	20945	-1.28972	0.00498981	0.0832483
ENSG00000161526	SAP30BP	29115	SAP30 binding protein	30785	0.938078	0.00317729	0.066237
ENSG00000162426	SLC45A1	50651	solute carrier family 45 member 1	17939	1.71619	0.000777396	0.0281132
ENSG00000162512	SDC3	9672	syndecan 3	10660	1.66045	4.784e-05	0.00456274
ENSG00000162576	MXRA8	54587	matrix remodeling associated 8	7542	-2.03805	0.00157557	0.0434516
ENSG00000162738	VANGL2	57216	VANGL planar cell polarity protein 2	15511	1.16397	0.000676118	0.0265006
ENSG00000162745	OLFML2B	25903	olfactomedin like 2B	24558	-2.18297	3.39093e-06	0.000817537
ENSG00000162772	ATF3	467	activating transcription factor 3	785	-2.16583	6.19597e-06	0.0010584
ENSG00000162976	PQLC3	130814	PQ loop repeat containing 3	28503	-0.914729	0.00501499	0.0835467
ENSG00000162998	FRZB	2487	frizzled related protein	3959	-1.94053	0.00432096	0.0771503
ENSG00000163013	FBXO41	150726	F-box protein 41	29409	1.68714	0.000544096	0.0227269
ENSG00000163082	SGPP2	130367	sphingosine-1-phosphate phosphatase 2	19953	2.73874	0.0036132	0.0710535
ENSG00000163145	C1QTNF7	114905	C1q and TNF related 7	14342	-2.37276	0.000441645	0.0197826
ENSG00000163322	FAM175A	84142	abraxas 1, BRCA1 A complex subunit	25829	-0.873179	0.0071249	0.10139
ENSG00000163359	COL6A3	1293	collagen type VI alpha 3 chain	2213	-1.7802	0.00353951	0.0704516
ENSG00000163431	LMOD1	25802	leiomodin 1	6647	1.02895	0.00217858	0.0531639
ENSG00000163485	ADORA1	134	adenosine A1 receptor	262	2.52589	0.00234412	0.0552027
ENSG00000163491	NEK10	152110	NIMA related kinase 10	18592	1.48858	0.000750859	0.0280096
ENSG00000163531	NFASC	23114	neurofascin	29866	1.18477	0.00118389	0.0372511
ENSG00000163659	TIPARP	25976	TCDD inducible poly(ADP-ribose) polymerase	23696	-2.57494	5.9547e-07	0.000219844
ENSG00000163687	DNASE1L3	1776	deoxyribonuclease 1 like 3	2959	-3.65629	0.00724516	0.102245
ENSG00000163817	SLC6A20	54716	solute carrier family 6 member 20	30927	-1.71779	0.00576129	0.0913428
ENSG00000163995	ABLIM2	84448	actin binding LIM protein family member 2	19195	2.02656	0.000442494	0.0197826
ENSG00000164050	PLXNB1	5364	plexin B1	9103	0.755601	0.000754015	0.0280096
ENSG00000164054	SHISA5	51246	shisa family member 5	30376	0.842395	0.00259078	0.0579131
ENSG00000164128	NPY1R	4886	neuropeptide Y receptor Y1	7956	-1.00584	0.00760328	0.104892
ENSG00000164176	EDIL3	10085	EGF like repeats and discoidin domains 3	3173	1.31313	0.00193459	0.0495332
ENSG00000164237	CMBL	134147	carboxymethylenebutenolidase homolog	25090	-1.67817	0.000575965	0.0235242
ENSG00000164294	GPX8	493869	glutathione peroxidase 8 (putative)	33100	-1.73684	0.000333492	0.0168142
ENSG00000164330	EBF1	1879	EBF transcription factor 1	3126	-1.63936	8.01024e-05	0.00659548
ENSG00000164691	TAGAP	117289	T cell activation RhoGTPase activating protein	15669	-1.10687	0.00826876	0.109406
ENSG00000164692	COL1A2	1278	collagen type I alpha 2 chain	2198	-2.54787	0.000161584	0.0103141
ENSG00000164707	SLC13A4	26266	solute carrier family 13 member 4	15827	-1.77519	0.00253246	0.0576913
ENSG00000164867	NOS3	4846	nitric oxide synthase 3	7876	1.58543	6.31111e-05	0.00535041
ENSG00000164877	MICALL2	79778	MICAL like 2	29672	1.23701	0.00424507	0.0766316
ENSG00000164885	CDK5	1020	cyclin dependent kinase 5	1774	1.39633	0.00365351	0.0716001
ENSG00000164904	ALDH7A1	501	aldehyde dehydrogenase 7 family member A1	877	-0.660354	0.0048125	0.0819629
ENSG00000164916	FOXK1	221937	forkhead box K1	23480	0.975438	0.000671944	0.0264275
ENSG00000164929	BAALC	79870	BAALC, MAP3K1 and KLF4 binding	14333	2.53183	0.000138048	0.00923956
ENSG00000164951	PDP1	54704	pyruvate dehyrogenase phosphatase catalytic subunit 1	9279	-1.15552	0.00585984	0.0922502
ENSG00000164970	FAM219A	203259	family with sequence similarity 219 member A	19920	1.14047	0.00705566	0.101066
ENSG00000164976	KIAA1161	57462	myogenesis regulating glycosidase (putative)	19918	1.66357	0.00268913	0.0593703
ENSG00000165084	C8orf34	116328	chromosome 8 open reading frame 34	30905	-2.17689	7.18151e-05	0.00599945
ENSG00000165168	CYBB	1536	cytochrome b-245 beta chain	2578	-0.871712	0.0085937	0.112277
ENSG00000165457	FOLR2	2350	folate receptor beta	3793	-1.92154	0.00286426	0.0618426
ENSG00000165474	GJB2	2706	gap junction protein beta 2	4284	-3.90094	0.00136747	0.0401206
ENSG00000165617	DACT1	51339	dishevelled binding antagonist of beta catenin 1	17748	-1.75981	0.00352322	0.0704405
ENSG00000165661	QSOX2	169714	quiescin sulfhydryl oxidase 2	30249	0.775178	0.00862119	0.112385
ENSG00000165698	C9orf9	11092	sperm acrosome associated 9	1367	1.13539	0.00747674	0.10445
ENSG00000165730	STOX1	219736	storkhead box 1	23508	1.21899	0.00176984	0.0467802
ENSG00000165733	BMS1	9790	BMS1, ribosome biogenesis factor	23505	0.627183	0.00837932	0.110231
ENSG00000165757	KIAA1462	57608	junctional cadherin 5 associated	29283	-1.45014	0.00951131	0.118703
ENSG00000165943	MOAP1	64112	modulator of apoptosis 1	16658	1.04258	0.000903762	0.0309687
ENSG00000165997	ARL5B	221079	ADP ribosylation factor like GTPase 5B	23052	-1.36887	0.00126888	0.0390386
ENSG00000166086	JAM3	83700	junctional adhesion molecule 3	15532	-1.4365	0.00448537	0.0784939
ENSG00000166165	CKB	1152	creatine kinase B	1991	1.04177	0.000134714	0.0091774
ENSG00000166183	ASPG	374569	asparaginase	20123	-1.7461	0.00752545	0.104776
ENSG00000166188	ZNF319	57567	zinc finger protein 319	13644	0.924299	0.00450353	0.0786915
ENSG00000166206	GABRB3	2562	gamma-aminobutyric acid type A receptor beta3 subunit	4083	1.75408	0.00411294	0.075558
ENSG00000166250	CLMP	79827	CXADR like membrane protein	24039	-2.24422	0.00228281	0.0543176
ENSG00000166265	CYYR1	116159	cysteine and tyrosine rich 1	16274	-0.936288	0.00454263	0.079133
ENSG00000166347	CYB5A	1528	cytochrome b5 type A	2570	-1.46693	0.00588587	0.0922514
ENSG00000166426	CRABP1	1381	cellular retinoic acid binding protein 1	2338	-4.11462	0.00114193	0.0362926
ENSG00000166446	CDYL2	124359	chromodomain Y like 2	23030	0.971228	0.00846167	0.111059
ENSG00000166482	MFAP4	4239	microfibril associated protein 4	7035	-2.38521	0.00197146	0.0500295
ENSG00000166669	ATF7IP2	80063	activating transcription factor 7 interacting protein 2	20397	-0.957303	0.00404557	0.0750726
ENSG00000166825	ANPEP	290	alanyl aminopeptidase, membrane	500	-2.2617	0.000787622	0.0282581
ENSG00000166922	SCG5	6447	secretogranin V	10816	1.82202	8.50147e-05	0.00692282
ENSG00000167107	ACSF2	80221	acyl-CoA synthetase family member 2	26101	-1.42849	0.00189957	0.049077
ENSG00000167114	SLC27A4	10999	solute carrier family 27 member 4	10998	0.878921	0.00252503	0.0576913
ENSG00000167131	CCDC103	388389	coiled-coil domain containing 103	32700	1.3969	0.000880078	0.0302477
ENSG00000167272	POP5	51367	POP5 homolog, ribonuclease P/MRP subunit	17689	-1.00421	0.00270886	0.0594704
ENSG00000167487	KLHL26	55295	kelch like family member 26	25623	1.04312	0.00943083	0.118092
ENSG00000167523	SPATA33	124045	spermatogenesis associated 33	26463	0.995411	0.00920236	0.1159
ENSG00000167617	CDC42EP5	148170	CDC42 effector protein 5	17408	-2.30708	0.000374817	0.0181605
ENSG00000167676	PLIN4	729359	perilipin 4	29393	1.77892	0.0062691	0.0954121
ENSG00000167840	ZNF232	7775	zinc finger protein 232	13026	1.19514	0.00898337	0.11467
ENSG00000167858	TEKT1	83659	tektin 1	15534	1.79319	8.20907e-06	0.0012527
ENSG00000167861	HID1	283987	HID1 domain containing	15736	0.93674	0.0071625	0.101706
ENSG00000167920	TMEM99	147184	transmembrane protein 99	28305	-1.49594	0.000296213	0.0154802
ENSG00000167994	RAB3IL1	5866	RAB3A interacting protein like 1	9780	-1.66849	0.00072465	0.0276454
ENSG00000168060	NAALADL1	10004	N-acetylated alpha-linked acidic dipeptidase like 1	23536	-1.54449	0.000839273	0.029285
ENSG00000168079	SCARA5	286133	scavenger receptor class A member 5	28701	-3.868	3.56651e-06	0.000817537
ENSG00000168243	GNG4	2786	G protein subunit gamma 4	4407	1.49895	0.00461776	0.0798634
ENSG00000168280	KIF5C	3800	kinesin family member 5C	6325	1.73516	0.00260437	0.0581033
ENSG00000168298	HIST1H1E	3008	histone cluster 1 H1 family member e	4718	-0.718175	0.000249197	0.0135812
ENSG00000168309	FAM107A	11170	family with sequence similarity 107 member A	30827	2.12618	4.13909e-06	0.000845927
ENSG00000168374	ARF4	378	ADP ribosylation factor 4	655	-0.902779	0.00820472	0.109234
ENSG00000168389	MFSD2A	84879	major facilitator superfamily domain containing 2A	25897	1.30465	0.00902856	0.114875
ENSG00000168461	RAB31	11031	RAB31, member RAS oncogene family	9771	0.552785	0.00826423	0.109406
ENSG00000168490	PHYHIP	9796	phytanoyl-CoA 2-hydroxylase interacting protein	16865	3.15791	2.20561e-07	9.70891e-05
ENSG00000168502	MTCL1	23255	microtubule crosslinking factor 1	29121	1.21586	0.00765199	0.105151
ENSG00000168743	NPNT	255743	nephronectin	27405	-2.13132	0.000363077	0.0178344
ENSG00000168772	CXXC4	80319	CXXC finger protein 4	24593	-1.77643	0.00121561	0.0379091
ENSG00000168938	PPIC	5480	peptidylprolyl isomerase C	9256	-1.3565	0.00168404	0.045457
ENSG00000168952	STXBP6	29091	syntaxin binding protein 6	19666	-2.30817	0.00118474	0.0372511
ENSG00000169116	PARM1	25849	prostate androgen-regulated mucin-like protein 1	24536	1.35401	0.0081353	0.108645
ENSG00000169184	MN1	4330	MN1 proto-oncogene, transcriptional regulator	7180	-1.65749	0.00077867	0.0281132
ENSG00000169432	SCN9A	6335	sodium voltage-gated channel alpha subunit 9	10597	3.36545	1.3429e-07	6.98612e-05
ENSG00000169439	SDC2	6383	syndecan 2	10659	-1.75896	0.000229026	0.0128802
ENSG00000169710	FASN	2194	fatty acid synthase	3594	0.837865	0.00351547	0.0704405
ENSG00000169715	MT1E	4493	metallothionein 1E	7397	1.81358	0.0067907	0.0995129
ENSG00000169744	LDB2	9079	LIM domain binding 2	6533	-1.27702	0.00352673	0.0704405
ENSG00000169862	CTNND2	1501	catenin delta 2	2516	2.42961	0.000113472	0.00832491
ENSG00000169933	FRMPD4	9758	FERM and PDZ domain containing 4	29007	2.07146	0.00824867	0.109393
ENSG00000169946	ZFPM2	23414	zinc finger protein, FOG family member 2	16700	-1.27293	0.000910211	0.0309692
ENSG00000170017	ALCAM	214	activated leukocyte cell adhesion molecule	400	-1.69218	0.00018714	0.0113972
ENSG00000170075	GPR37L1	9283	G protein-coupled receptor 37 like 1	14923	2.72075	1.6884e-05	0.00219588
ENSG00000170264	FAM161A	84140	FAM161A, centrosomal protein	25808	0.933639	0.00170573	0.045479
ENSG00000170500	LONRF2	164832	LON peptidase N-terminal domain and ring finger 2	24788	1.96196	4.34874e-06	0.000871131
ENSG00000170558	CDH2	1000	cadherin 2	1759	1.61259	0.00897595	0.11467
ENSG00000170579	DLGAP1	9229	DLG associated protein 1	2905	2.17564	0.0021496	0.0526813
ENSG00000170624	SGCD	6444	sarcoglycan delta	10807	-2.11156	3.10378e-05	0.00344881
ENSG00000170892	TSEN34	79042	tRNA splicing endonuclease subunit 34	15506	-1.08914	0.00106484	0.0344613
ENSG00000171130	ATP6V0E2	155066	ATPase H+ transporting V0 subunit e2	21723	1.40038	0.00766682	0.105212
ENSG00000171223	JUNB	3726	JunB proto-oncogene, AP-1 transcription factor subunit	6205	-1.51286	0.000515537	0.0220402
ENSG00000171368	TPPP	11076	tubulin polymerization promoting protein	24164	1.86223	0.00149637	0.0421531
ENSG00000171435	KSR2	283455	kinase suppressor of ras 2	18610	2.57761	0.000753641	0.0280096
ENSG00000171522	PTGER4	5734	prostaglandin E receptor 4	9596	-1.25589	0.00237437	0.0554872
ENSG00000171587	DSCAM	1826	DS cell adhesion molecule	3039	2.57808	0.00490714	0.0830831
ENSG00000171798	KNDC1	85442	kinase non-catalytic C-lobe domain containing 1	29374	1.69506	0.00393747	0.0739973
ENSG00000171885	AQP4	361	aquaporin 4	637	3.1458	0.000209517	0.0123224
ENSG00000172009	THOP1	7064	thimet oligopeptidase 1	11793	0.884564	0.00161879	0.0442173
ENSG00000172197	MBOAT1	154141	membrane bound O-acyltransferase domain containing 1	21579	-1.9325	9.10587e-05	0.00718736
ENSG00000172340	SUCLG2	8801	succinate-CoA ligase GDP-forming beta subunit	11450	-0.736481	0.00723613	0.102245
ENSG00000172426	RSPH9	221421	radial spoke head 9 homolog	21057	1.9925	0.000754015	0.0280096
ENSG00000172594	SMPDL3A	10924	sphingomyelin phosphodiesterase acid like 3A	17389	-1.79905	0.00126784	0.0390386
ENSG00000172716	SLFN11	91607	schlafen family member 11	26633	-1.12939	0.00141327	0.0407427
ENSG00000172935	MRGPRF	116535	MAS related GPR family member F	24828	-1.33991	0.0023226	0.0548963
ENSG00000173068	BNC2	54796	basonuclin 2	30988	-2.69372	5.35184e-05	0.0047853
ENSG00000173110	HSPA6	3310	heat shock protein family A (Hsp70) member 6	5239	-1.68274	0.00550802	0.0885383
ENSG00000173210	ABLIM3	22885	actin binding LIM protein family member 3	29132	-1.10981	0.00617046	0.0946024
ENSG00000173376	NDNF	79625	neuron derived neurotrophic factor	26256	-1.80503	0.00467193	0.0801214
ENSG00000173585	CCR9	10803	C-C motif chemokine receptor 9	1610	-2.4835	0.00898728	0.11467
ENSG00000173786	CNP	1267	2',3'-cyclic nucleotide 3' phosphodiesterase	2158	0.815987	0.0078228	0.10608
ENSG00000173805	HAP1	9001	huntingtin associated protein 1	4812	2.9288	0.00269661	0.0593703
ENSG00000173848	NET1	10276	neuroepithelial cell transforming 1	14592	-1.49697	0.000159712	0.0103035
ENSG00000174136	RGMB	285704	repulsive guidance molecule BMP co-receptor b	26896	1.07551	0.000476739	0.0206677
ENSG00000174238	PITPNA	5306	phosphatidylinositol transfer protein alpha	9001	0.688232	0.00142369	0.0408375
ENSG00000174482	LINGO2	158038	leucine rich repeat and Ig domain containing 2	21207	-1.63216	7.7623e-07	0.000277623
ENSG00000174547	MRPL11	65003	mitochondrial ribosomal protein L11	14042	-0.9981	0.00605409	0.0936121
ENSG00000174574	AKIRIN1	79647	akirin 1	25744	0.856418	0.00204068	0.051116
ENSG00000175084	DES	1674	desmin	2770	2.43715	5.05542e-09	9.64322e-06
ENSG00000175161	CADM2	253559	cell adhesion molecule 2	29849	2.12665	0.00418838	0.0763313
ENSG00000175170	FAM182B	NA	family with sequence similarity 182 member B	34503	1.36341	0.00406684	0.0750726
ENSG00000175224	ATG13	9776	autophagy related 13	29091	0.519763	0.00568083	0.0904337
ENSG00000175274	TP53I11	9537	tumor protein p53 inducible protein 11	16842	-1.46892	0.00880097	0.113987
ENSG00000175344	CHRNA7	1139	cholinergic receptor nicotinic alpha 7 subunit	1960	2.65997	0.000374286	0.0181605
ENSG00000175455	CCDC14	64770	coiled-coil domain containing 14	25766	-0.710093	0.00342361	0.0695972
ENSG00000175662	TOM1L2	146691	target of myb1 like 2 membrane trafficking protein	11984	0.744094	0.00758321	0.104819
ENSG00000175745	NR2F1	7025	nuclear receptor subfamily 2 group F member 1	7975	-1.23068	0.00836848	0.110216
ENSG00000175866	BAIAP2	10458	BAI1 associated protein 2	947	0.910121	3.6208e-05	0.00383704
ENSG00000175906	ARL4D	379	ADP ribosylation factor like GTPase 4D	656	-2.3934	0.000345605	0.0171976
ENSG00000175984	DENND2C	163259	DENN domain containing 2C	24748	-0.832386	0.00491457	0.0830831
ENSG00000176244	ACBD7	414149	acyl-CoA binding domain containing 7	17715	1.72984	0.00820806	0.109234
ENSG00000176273	SLC35G1	159371	solute carrier family 35 member G1	26607	-1.30332	0.0088242	0.113987
ENSG00000176533	GNG7	2788	G protein subunit gamma 7	4410	1.35523	0.000229582	0.0128802
ENSG00000176692	FOXC2	2303	forkhead box C2	3801	-2.37703	0.000316491	0.0161707
ENSG00000176749	CDK5R1	8851	cyclin dependent kinase 5 regulatory subunit 1	1775	2.53037	0.00498714	0.0832483
ENSG00000176871	WSB2	55884	WD repeat and SOCS box containing 2	19222	0.877908	0.000942089	0.031582
ENSG00000177076	ACER2	340485	alkaline ceramidase 2	23675	1.26881	0.0096476	0.119499
ENSG00000177098	SCN4B	6330	sodium voltage-gated channel beta subunit 4	10592	-2.09366	0.00134507	0.0401206
ENSG00000177119	ANO6	196527	anoctamin 6	25240	-1.22566	0.000261374	0.0140237
ENSG00000177303	CASKIN2	57513	CASK interacting protein 2	18200	0.745339	0.00314624	0.0658793
ENSG00000177363	LRRN4CL	221091	LRRN4 C-terminal like	33724	-2.10729	0.00224454	0.0540815
ENSG00000177374	HIC1	3090	HIC ZBTB transcriptional repressor 1	4909	-1.84744	3.71445e-06	0.000817537
ENSG00000177453	NIM1K	167359	NIM1 serine/threonine protein kinase	28646	1.82658	0.00405258	0.0750726
ENSG00000177990	DPY19L2	283417	dpy-19 like 2	19414	-0.957406	0.00170165	0.045479
ENSG00000178031	ADAMTSL1	92949	ADAMTS like 1	14632	-2.47687	6.57237e-06	0.00109976
ENSG00000178075	GRAMD1C	54762	GRAM domain containing 1C	25252	1.06779	0.00983287	0.120878
ENSG00000178177	LCORL	254251	ligand dependent nuclear receptor corepressor like	30776	0.888567	0.00803933	0.108032
ENSG00000178202	KDELC2	143888	KDEL motif containing 2	28496	-0.727714	0.00749781	0.104522
ENSG00000178568	ERBB4	2066	erb-b2 receptor tyrosine kinase 4	3432	1.52411	0.00157448	0.0434516
ENSG00000178573	MAF	4094	MAF bZIP transcription factor	6776	-1.69858	0.00190774	0.0491759
ENSG00000178966	RMI1	80010	RecQ mediated genome instability 1	25764	1.37367	0.00264878	0.0588646
ENSG00000178996	SNX18	112574	sorting nexin 18	19245	-0.771344	0.00940571	0.117906
ENSG00000179023	KLHDC7A	127707	kelch domain containing 7A	26791	-2.07819	0.000756899	0.0280096
ENSG00000179104	TMTC2	160335	transmembrane and tetratricopeptide repeat containing 2	25440	1.50933	0.000262218	0.0140237
ENSG00000179314	WSCD1	23302	WSC domain containing 1	29060	1.52678	0.00484104	0.0823264
ENSG00000179604	CDC42EP4	23580	CDC42 effector protein 4	17147	1.20666	5.81187e-08	3.91276e-05
ENSG00000179930	ZNF648	127665	zinc finger protein 648	18190	-2.01624	0.00349331	0.0702882
ENSG00000180263	FGD6	55785	FYVE, RhoGEF and PH domain containing 6	21740	-1.30121	0.000151485	0.00990711
ENSG00000180440	SERTM1	400120	serine rich and transmembrane domain containing 1	33792	-1.61575	0.00956048	0.118805
ENSG00000180479	ZNF571	51276	zinc finger protein 571	25000	-1.01484	0.00119468	0.0373582
ENSG00000180573	HIST1H2AC	8334	histone cluster 1 H2A family member c	4733	-0.841972	0.00131447	0.0401051
ENSG00000181019	NQO1	1728	NAD(P)H quinone dehydrogenase 1	2874	-1.20718	0.000188487	0.0114139
ENSG00000181035	SLC25A42	284439	solute carrier family 25 member 42	28380	1.09627	0.00568124	0.0904337
ENSG00000181045	SLC26A11	284129	solute carrier family 26 member 11	14471	1.06971	0.00518353	0.0846459
ENSG00000181409	AATK	9625	apoptosis associated tyrosine kinase	21	1.84865	1.05828e-05	0.00153316
ENSG00000181472	ZBTB2	57621	zinc finger and BTB domain containing 2	20868	-0.940661	0.00617457	0.0946024
ENSG00000182022	CHST15	51363	carbohydrate sulfotransferase 15	18137	-1.01042	0.0094032	0.117906
ENSG00000182103	FAM181B	220382	family with sequence similarity 181 member B	28512	1.10207	0.00681185	0.0996951
ENSG00000182107	TMEM30B	161291	transmembrane protein 30B	27254	-3.22591	0.000330936	0.0167591
ENSG00000182134	TDRKH	11022	tudor and KH domain containing	11713	0.865602	0.0084724	0.111073
ENSG00000182168	UNC5C	8633	unc-5 netrin receptor C	12569	-2.49881	5.00697e-05	0.00465892
ENSG00000182197	EXT1	2131	exostosin glycosyltransferase 1	3512	-0.887533	0.00920515	0.1159
ENSG00000182253	SYNM	23336	synemin	24466	0.886545	0.00163191	0.0444697
ENSG00000182263	FIGN	55137	fidgetin, microtubule severing factor	13285	-1.29535	0.00038099	0.0183212
ENSG00000182446	NPLOC4	55666	NPL4 homolog, ubiquitin recognition factor	18261	0.704995	0.00105646	0.03435
ENSG00000182463	TSHZ2	128553	teashirt zinc finger homeobox 2	13010	2.01869	1.94357e-05	0.00239926
ENSG00000182902	SLC25A18	83733	solute carrier family 25 member 18	10988	1.58839	0.000693905	0.0269212
ENSG00000183044	ABAT	18	4-aminobutyrate aminotransferase	23	1.15597	0.00969998	0.120018
ENSG00000183098	GPC6	10082	glypican 6	4454	-2.09706	0.00503758	0.0836467
ENSG00000183117	CSMD1	64478	CUB and Sushi multiple domains 1	14026	2.44368	0.00179302	0.0472838
ENSG00000183580	FBXL7	23194	F-box and leucine rich repeat protein 7	13604	-0.979177	0.00494792	0.0831555
ENSG00000183765	CHEK2	11200	checkpoint kinase 2	16627	-1.34339	0.00757311	0.104819
ENSG00000183778	B3GALT5	10317	beta-1,3-galactosyltransferase 5	920	1.33305	0.00817873	0.109097
ENSG00000183801	OLFML1	283298	olfactomedin like 1	24473	-2.48496	4.02066e-05	0.00418332
ENSG00000184060	ADAP2	55803	ArfGAP with dual PH domains 2	16487	-0.899868	0.00808738	0.108315
ENSG00000184260	HIST2H2AC	8338	histone cluster 2 H2A family member c	4738	-0.943421	0.00516316	0.0845385
ENSG00000184349	EFNA5	1946	ephrin A5	3225	0.82028	0.00604568	0.0936121
ENSG00000184368	MAP7D2	256714	MAP7 domain containing 2	25899	2.15198	0.00707178	0.101092
ENSG00000184481	FOXO4	4303	forkhead box O4	7139	0.917372	0.00507518	0.0839385
ENSG00000184545	DUSP8	1850	dual specificity phosphatase 8	3074	1.78259	0.000525578	0.0222787
ENSG00000184860	SDR42E1	93517	short chain dehydrogenase/reductase family 42E, member 1	29834	-1.78979	0.00349445	0.0702882
ENSG00000185052	SLC24A3	57419	solute carrier family 24 member 3	10977	-1.31195	0.00617179	0.0946024
ENSG00000185070	FLRT2	23768	fibronectin leucine rich transmembrane protein 2	3761	-1.3397	0.00153776	0.0428216
ENSG00000185090	MANEAL	149175	mannosidase endo-alpha like	26452	2.73302	0.000354562	0.0175669
ENSG00000185436	IFNLR1	163702	interferon lambda receptor 1	18584	1.15024	0.00370564	0.0720835
ENSG00000185522	LMNTD2	256329	lamin tail domain containing 2	28561	-1.86429	0.000385086	0.0184406
ENSG00000185818	NAT8L	339983	N-acetyltransferase 8 like	26742	1.78939	0.00510425	0.0841569
ENSG00000185924	RTN4RL1	146760	reticulon 4 receptor like 1	21329	-2.64502	0.000474533	0.0206503
ENSG00000185950	IRS2	8660	insulin receptor substrate 2	6126	1.13444	0.00136077	0.0401206
ENSG00000186150	UBL4B	164153	ubiquitin like 4B	32309	-2.24318	0.0034624	0.0698893
ENSG00000186160	CYP4Z1	199974	cytochrome P450 family 4 subfamily Z member 1	20583	-1.54532	0.00732205	0.102823
ENSG00000186377	CYP4X1	260293	cytochrome P450 family 4 subfamily X member 1	20244	-2.41778	8.86249e-09	1.35419e-05
ENSG00000186439	TRDN	10345	triadin	12261	2.77179	7.80818e-06	0.00120763
ENSG00000186469	GNG2	54331	G protein subunit gamma 2	4404	1.56021	0.0061946	0.0947823
ENSG00000186487	MYT1L	23040	myelin transcription factor 1 like	7623	2.54543	0.00227983	0.0543176
ENSG00000186716	BCR	613	BCR, RhoGEF and GTPase activating protein	1014	0.705621	0.00801182	0.107982
ENSG00000186868	MAPT	4137	microtubule associated protein tau	6893	2.77626	2.03467e-05	0.00247732
ENSG00000187260	WDR86	349136	WD repeat domain 86	28020	-1.85102	0.00457445	0.0793252
ENSG00000187474	FPR3	2359	formyl peptide receptor 3	3828	-2.37522	0.00106591	0.0344613
ENSG00000187634	SAMD11	148398	sterile alpha motif domain containing 11	28706	-2.44127	2.49832e-07	0.000102119
ENSG00000187720	THSD4	79875	thrombospondin type 1 domain containing 4	25835	-2.74527	0.000406461	0.0189875
ENSG00000187800	PEAR1	375033	platelet endothelial aggregation receptor 1	33631	-1.31154	0.0023703	0.0554872
ENSG00000187955	COL14A1	7373	collagen type XIV alpha 1 chain	2191	-1.58905	0.00252689	0.0576913
ENSG00000188176	SMTNL2	342527	smoothelin like 2	24764	-3.17126	8.52877e-05	0.00692282
ENSG00000188191	PRKAR1B	5575	protein kinase cAMP-dependent type I regulatory subunit beta	9390	1.05805	0.00767913	0.105255
ENSG00000188290	HES4	57801	hes family bHLH transcription factor 4	24149	-1.47384	0.00719052	0.101977
ENSG00000188312	CENPP	401541	centromere protein P	32933	-0.969379	0.00845471	0.111059
ENSG00000188483	IER5L	389792	immediate early response 5 like	23679	-1.33383	0.00611741	0.094226
ENSG00000188738	FSIP2	401024	fibrous sheath interacting protein 2	21675	-1.15755	0.00196791	0.0500295
ENSG00000188766	SPRED3	399473	sprouty related EVH1 domain containing 3	31041	2.60722	0.000799805	0.0284401
ENSG00000188921	HACD4	401494	3-hydroxyacyl-CoA dehydratase 4	20920	-1.24865	0.00543723	0.0875233
ENSG00000189184	PCDH18	54510	protocadherin 18	14268	-1.68872	0.000241608	0.0133585
ENSG00000189221	MAOA	4128	monoamine oxidase A	6833	2.17322	2.56902e-05	0.00291113
ENSG00000196104	SPOCK3	50859	SPARC (osteonectin), cwcv and kazal like domains proteoglycan 3	13565	1.89429	0.00505678	0.0837553
ENSG00000196159	FAT4	79633	FAT atypical cadherin 4	23109	-1.81175	0.000532316	0.022481
ENSG00000196372	ASB13	79754	ankyrin repeat and SOCS box containing 13	19765	1.21367	0.000237645	0.013232
ENSG00000196428	TSC22D2	9819	TSC22 domain family member 2	29095	-1.24081	0.000169409	0.0107121
ENSG00000196562	SULF2	55959	sulfatase 2	20392	-1.42765	0.00331263	0.0680342
ENSG00000196876	SCN8A	6334	sodium voltage-gated channel alpha subunit 8	10596	1.7064	0.00896264	0.11467
ENSG00000196972	SMIM10L2B	644596	small integral membrane protein 10 like 2B	34500	1.46324	0.0049724	0.0832483
ENSG00000197057	DTHD1	401124	death domain containing 1	37261	1.44073	0.00800549	0.107982
ENSG00000197106	SLC6A17	388662	solute carrier family 6 member 17	31399	2.41597	1.145e-05	0.00161648
ENSG00000197165	SULT1A2	6799	sulfotransferase family 1A member 2	11454	-1.73771	0.00494054	0.0831537
ENSG00000197558	SSPO	23145	SCO-spondin	21998	-1.20778	0.000304649	0.0157538
ENSG00000197629	MPEG1	219972	macrophage expressed 1	29619	-1.61523	0.00082208	0.0289498
ENSG00000197653	DNAH10	196385	dynein axonemal heavy chain 10	2941	1.53635	0.00174924	0.0464502
ENSG00000197928	ZNF677	342926	zinc finger protein 677	28730	-0.943521	0.00130718	0.0400017
ENSG00000197959	DNM3	26052	dynamin 3	29125	1.21808	0.00444426	0.0781329
ENSG00000198046	ZNF667	63934	zinc finger protein 667	28854	0.931335	0.00669184	0.0990343
ENSG00000198108	CHSY3	337876	chondroitin sulfate synthase 3	24293	-2.28447	0.000858705	0.029783
ENSG00000198626	RYR2	6262	ryanodine receptor 2	10484	1.14319	0.00871289	0.113317
ENSG00000198668	CALM1	801	calmodulin 1	1442	0.469932	0.0092019	0.1159
ENSG00000198712	MT-CO2	4513	mitochondrially encoded cytochrome c oxidase II	7421	0.918326	3.58113e-06	0.000817537
ENSG00000198763	MT-ND2	4536	mitochondrially encoded NADH:ubiquinone oxidoreductase core subunit 2	7456	1.09072	5.4159e-08	3.91276e-05
ENSG00000198780	FAM169A	26049	family with sequence similarity 169 member A	29138	1.2416	0.000797715	0.0284401
ENSG00000198838	RYR3	6263	ryanodine receptor 3	10485	1.08367	0.00136559	0.0401206
ENSG00000198840	MT-ND3	4537	mitochondrially encoded NADH:ubiquinone oxidoreductase core subunit 3	7458	1.31121	0.000222509	0.0127294
ENSG00000198856	OSTC	58505	oligosaccharyltransferase complex non-catalytic subunit	24448	-0.824962	0.00406305	0.0750726
ENSG00000198888	MT-ND1	4535	mitochondrially encoded NADH:ubiquinone oxidoreductase core subunit 1	7455	1.1959	6.63028e-06	0.00109976
ENSG00000198911	SREBF2	6721	sterol regulatory element binding transcription factor 2	11290	0.715062	0.0061253	0.094226
ENSG00000198932	GPRASP1	9737	G protein-coupled receptor associated sorting protein 1	24834	0.688998	0.00164938	0.0447327
ENSG00000198934	MAGEE1	57692	MAGE family member E1	24934	1.43127	0.00125348	0.0387733
ENSG00000198947	DMD	1756	dystrophin	2928	0.657325	0.00776	0.105741
ENSG00000198948	MFAP3L	9848	microfibril associated protein 3 like	29083	1.27123	1.71159e-06	0.000455836
ENSG00000198959	TGM2	7052	transglutaminase 2	11778	1.31037	1.2621e-06	0.00038541
ENSG00000198963	RORB	6096	RAR related orphan receptor B	10259	1.9264	0.00203173	0.0511059
ENSG00000203930	LINC00632	NA	long intergenic non-protein coding RNA 632	27865	1.93836	0.00013387	0.00917449
ENSG00000204052	LRRC73	221424	leucine rich repeat containing 73	21375	2.15112	0.00141019	0.0407427
ENSG00000204128	C2orf72	257407	chromosome 2 open reading frame 72	27418	2.78272	0.00212361	0.0523809
ENSG00000204160	ZDHHC18	84243	zinc finger DHHC-type containing 18	20712	0.935679	0.00344313	0.0697546
ENSG00000204175	GPRIN2	9721	G protein regulated inducer of neurite outgrowth 2	23730	2.41637	0.000180802	0.0112869
ENSG00000204252	HLA-DOA	3111	major histocompatibility complex, class II, DO alpha	4936	-1.36402	0.000125667	0.00878828
ENSG00000204262	COL5A2	1290	collagen type V alpha 2 chain	2210	-0.966011	0.00472134	0.0806503
ENSG00000204291	COL15A1	1306	collagen type XV alpha 1 chain	2192	-2.40267	0.000681309	0.0265224
ENSG00000204950	LRRC10B	390205	leucine rich repeat containing 10B	37215	1.47916	0.00267605	0.0592406
ENSG00000205302	SNX2	6643	sorting nexin 2	11173	-0.658718	0.00371238	0.0720835
ENSG00000205336	ADGRG1	9289	adhesion G protein-coupled receptor G1	4512	2.67554	9.46573e-09	1.35419e-05
ENSG00000205356	TECPR1	25851	tectonin beta-propeller repeat containing 1	22214	1.09791	0.000127211	0.00882381
ENSG00000205364	MT1M	4499	metallothionein 1M	14296	3.13864	0.00245607	0.0571336
ENSG00000205403	CFI	3426	complement factor I	5394	-1.82435	0.000435474	0.0196996
ENSG00000205581	HMGN1	3150	high mobility group nucleosome binding domain 1	4984	-0.67231	0.00693369	0.100155
ENSG00000205593	DENND6B	414918	DENN domain containing 6B	32690	1.09805	0.00674679	0.0991444
ENSG00000206149	HERC2P9	440248	hect domain and RLD 2 pseudogene 9	30495	1.10924	0.00217656	0.0531639
ENSG00000206190	ATP10A	57194	ATPase phospholipid transporting 10A (putative)	13542	1.37653	0.000107519	0.0079906
ENSG00000207008	SNORA54	677833	small nucleolar RNA, H/ACA box 54	32647	1.27865	0.00589216	0.0922514
ENSG00000211448	DIO2	1734	iodothyronine deiodinase 2	2884	1.78995	0.00769238	0.10531
ENSG00000214688	C10orf105	414152	chromosome 10 open reading frame 105	20304	3.80084	1.48913e-07	7.10129e-05
ENSG00000214944	ARHGEF28	64283	Rho guanine nucleotide exchange factor 28	30322	-1.52427	3.6694e-06	0.000817537
ENSG00000215808	LINC01139	339535	long intergenic non-protein coding RNA 1139	27924	-2.2494	0.00428521	0.0766316
ENSG00000215861	WI2-1896O14.1	NA	NA	NA	2.15493	0.00103642	0.0340858
ENSG00000217527	RPS16P5	NA	ribosomal protein S16 pseudogene 5	36183	-1.67203	0.000648135	0.02584
ENSG00000221890	NPTXR	23467	neuronal pentraxin receptor	7954	1.44998	0.00176817	0.0467802
ENSG00000223756	TSSC2	NA	tumor suppressing subtransferable candidate 2 pseudogene	12384	-2.46899	0.00143091	0.0409418
ENSG00000223764	RP11-54O7.3	100130417	long intergenic non-protein coding RNA 2593	53933	-2.10748	1.34512e-05	0.00183272
ENSG00000224531	SMIM13	221710	small integral membrane protein 13	27356	0.883584	0.00712204	0.10139
ENSG00000225217	HSPA7	NA	heat shock protein family A (Hsp70) member 7	5240	-1.27447	0.00325719	0.067248
ENSG00000227051	C14orf132	56967	chromosome 14 open reading frame 132	20346	1.78935	5.19516e-05	0.00471894
ENSG00000228063	LYPLAL1-AS1	NA	LYPLAL1 divergent transcript	50560	-2.23577	0.00515562	NA
ENSG00000228065	LINC01515	NA	long intergenic non-protein coding RNA 1515	51210	-1.18632	0.00296702	0.0631309
ENSG00000228486	LINC01125	728537	chromosome 2 open reading frame 92	49272	2.1029	0.00221602	0.0537337
ENSG00000229689	AC009237.8	NA	Ankyrin repeat domain-containing protein pseudogene	NA	1.10082	0.00725573	0.102268
ENSG00000231768	LINC01354	100506795	long intergenic non-protein coding RNA 1354	50581	2.25504	0.000114368	0.00833722
ENSG00000232995	RGS5	8490	regulator of G protein signaling 5		-1.26188	0.00666376	0.0989101
ENSG00000233117	LINC00702	NA	long intergenic non-protein coding RNA 702	44676	1.70708	0.00401367	0.0750596
ENSG00000233221	AC133785.1	NA	novel transcript, antisense to ARHGEF4	NA	1.84043	0.00208203	0.0515776
ENSG00000233521	RP5-1172A22.1	105372978	long intergenic non-protein coding RNA 1638	52425	-2.46399	0.0057623	0.0913428
ENSG00000234127	TRIM26	7726	tripartite motif containing 26	12962	-1.25606	0.00229293	0.0544452
ENSG00000235279	RP11-539E19.2	NA	novel transcript	NA	-1.9784	0.00277026	NA
ENSG00000235381	RP11-477D19.2	NA	novel transcript	NA	1.69923	0.00687616	0.0998284
ENSG00000235501	RP4-639F20.1	729970	NA	NA	1.6157	0.00416009	0.0760579
ENSG00000235770	LINC00607	646324	long intergenic non-protein coding RNA 607	43944	-3.38278	4.46252e-06	0.000871131
ENSG00000235823	OLMALINC	NA	oligodendrocyte maturation-associated long intergenic non-coding RNA	28060	1.72795	0.00374953	0.0721234
ENSG00000236977	ANKRD44-IT1	101927547	ANKRD44 intronic transcript 1	41477	-1.68294	0.00420429	0.0763822
ENSG00000237172	B3GNT9	84752	UDP-GlcNAc:betaGal beta-1,3-N-acetylglucosaminyltransferase 9	28714	-1.19297	0.00389161	0.0734975
ENSG00000237517	DGCR5	NA	DiGeorge syndrome critical region gene 5	16757	1.49529	0.00274904	0.0599291
ENSG00000240694	PNMA2	10687	PNMA family member 2	9159	1.6373	0.00665536	0.0989101
ENSG00000241985	WWTR1-IT1	NA	WWTR1 intronic transcript 1	41469	-1.82366	0.00192628	0.0495332
ENSG00000242094	FOXP1-IT1	NA	FOXP1 intronic transcript 1	41335	-1.92769	0.000224669	0.0127294
ENSG00000243069	ARHGEF26-AS1	100507524	ARHGEF26 antisense RNA 1	41048	1.28459	0.00672305	0.0991444
ENSG00000243836	WDR86-AS1	100131176	WDR86 antisense RNA 1	41186	-2.20631	0.00156983	0.0434516
ENSG00000248441	LINC01197	400456	long intergenic non-protein coding RNA 1197	49597	-2.14347	0.00039773	0.0187326
ENSG00000248801	C8orf34-AS1	286189	C8orf34 antisense RNA 1	27840	-4.44582	1.2304e-07	6.98612e-05
ENSG00000248971	KRT8P46	NA	keratin 8 pseudogene 46	39880	-1.21124	0.00728106	0.102499
ENSG00000250056	LINC01018	255167	long intergenic non-protein coding RNA 1018	27394	-1.66169	0.00133341	0.0401206
ENSG00000250069	CTB-131B5.2	NA	novel transcript	NA	-1.48292	0.00554294	0.0888501
ENSG00000250208	FZD10-AS1	440119	FZD10 divergent transcript	48632	-2.22529	0.00218875	0.0532983
ENSG00000250722	SEPP1	6414	selenoprotein P	10751	-1.85132	0.000211541	0.0123525
ENSG00000250786	SNHG18	NA	small nucleolar RNA host gene 18	49007	-1.29093	0.00199857	0.0504936
ENSG00000250859	HNRNPKP1	NA	heterogeneous nuclear ribonucleoprotein K pseudogene 1	42374	-2.36539	0.00277407	NA
ENSG00000251432	RP11-420A23.1	100507487	long intergenic non-protein coding RNA 2615	53402	-1.12123	0.0076532	0.105151
ENSG00000251442	LINC01094	NA	long intergenic non-protein coding RNA 1094	49219	2.61421	0.00020041	0.0118844
ENSG00000251682	RP11-631M6.3	NA	DEAD (Asp-Glu-Ala-Asp) box polypeptide 25 (DDX25) pseudogene	NA	-1.71419	1.71262e-06	0.000455836
ENSG00000252835	SCARNA21	677763	small Cajal body-specific RNA 21	32579	-1.23942	0.00674952	0.0991444
ENSG00000254535	PABPC4L	132430	poly(A) binding protein cytoplasmic 4 like	31955	-1.26231	0.0097992	0.120822
ENSG00000255090	MIR100HG	NA	NA	NA	-1.87169	0.00330192	0.0679685
ENSG00000255112	CHMP1B	57132	charged multivesicular body protein 1B	24287	-1.58847	0.00949328	0.118614
ENSG00000256045	MTRNR2L10	100463488	MT-RNR2 like 10	37167	1.18145	0.00382973	0.0729305
ENSG00000257027	RP11-705C15.3	NA	novel transcript	NA	-1.51246	0.00022396	0.0127294
ENSG00000258498	DIO3OS	64150	DIO3 opposite strand upstream RNA	20348	-1.45781	0.00292247	0.0627535
ENSG00000259439	RP11-89K21.1	107985879	long intergenic non-protein coding RNA 1833	52644	1.61201	0.00810112	0.108315
ENSG00000261040	WFDC21P	NA	WAP four-disulfide core domain 21, pseudogene	50357	-2.92134	0.00206473	0.0514834
ENSG00000261534	RP11-244O19.1	NA	novel transcript, overlapping TTLL11	NA	1.18751	0.00504292	0.0836467
ENSG00000265107	GJA5	2702	gap junction protein alpha 5	4279	1.97102	0.000109618	0.00809406
ENSG00000265787	CYP4F35P	284233	cytochrome P450 family 4 subfamily F member 35, pseudogene	39954	-3.48068	8.96612e-05	0.00712619
ENSG00000267041	ZNF850	342892	zinc finger protein 850	27994	-0.972912	0.00503111	0.0836467
ENSG00000267530	AC006273.5	NA	long intergenic non-protein coding RNA 1836	52652	-3.02964	0.00213211	NA
ENSG00000272398	CD24	100133941	CD24 molecule	1645	1.09655	0.000457448	0.0199828
ENSG00000272512	RP11-54O7.17	NA	novel transcript	NA	-2.18386	7.76642e-06	0.00120763
ENSG00000272636	DOC2B	8447	double C2 domain beta	2986	2.66285	1.91469e-12	1.09568e-08
ENSG00000273820	USP27X	389856	ubiquitin specific peptidase 27 X-linked	13486	2.53593	1.59913e-05	0.00212814
ENSG00000274008	Metazoa_SRP	NA	NA	NA	-1.94377	0.00930596	NA
ENSG00000274605	RP11-12G12.7	105370333	NA	NA	-1.43159	0.0078163	0.10608
[truncated: 68 more rows]
