# Supplementary material for: Are the 50’s, the transition decade, in choroid plexus aging?
Source: GeroScience. 2021 Feb 12;43(1):225–37. doi: 10.1007/s11357-021-00329-x (PMC8050122; doi:10.1007/s11357-021-00329-x)
Supplement: Supplementary file 4 — (XLS 25 kb) [file 11357_2021_329_MOESM4_ESM.xls]

## Sheet: Plan1
Table S2: GO enrichment analysis (Homo sapiens) of DEGs (n = 1,062) comparing G50 vs G60
GO Type	GO ID	Description	C	O	E	R	PValue	FDR	Genes in the GO (EntrezGene)	Genes in the GO (Symbol)
BP	GO:0072657	protein localization to membrane	494	63	29.1288	2.1628	4.87223e-09	3.71264e-06	207;302;598;999;1213;1742;2039;2181;2533;2901;4864;5064;5170;5590;5649;6128;6129;6133;6135;6136;6138;6152;6156;6159;6160;6191;6194;6206;6222;6230;6386;6726;6747;6845;7161;7430;8417;8851;8943;9341;9344;10890;10959;10971;10979;22979;23043;23114;23241;23368;23471;26262;29993;51100;51308;55204;57217;57731;65267;85358;85377;112755;161176	RAB10;TMED2;YWHAQ;FERMT2;STX1B;CLTC;SYNE3;DLG4;DMTN;AKT1;ACSL3;EFR3B;TNIK;NFASC;PACS2;PPP1R13B;TRAM1;FYB;TSPAN17;GRIK5;PACSIN1;ANXA2;NPC1;PALM;SH3GLB1;REEP2;PDPK1;GOLPH3L;PRKCZ;RELN;TTC7A;SPTBN4;BCL2L1;RPL6;RPL7;RPL9;RPL11;RPL12;RPL15;RPL24;RPL30;RPL29;RPL31;RPS4X;RPS6;RPS12;RPS18;RPS25;SDCBP;WNK3;SRP9;SSR3;VAMP7;TP73;EZR;STX7;SHANK3;MICALL1;CDK5R1;AP3D1;VAMP3;TAOK2;CDH1
BP	GO:0016358	dendrite development	188	31	11.0855	2.79645	1.73104e-07	5.61483e-05	378;577;815;816;1501;1742;1826;2043;3397;4076;4133;4734;5649;5789;6383;6845;7225;7804;8578;8851;9201;9856;10458;23043;29882;29993;54664;64284;80725;85358;85442	BAIAP2;CTNND2;DLG4;DSCAM;EPHA4;TNIK;ANAPC2;PACSIN1;ID1;ARF4;CAPRIN1;MAP2;NEDD4;TMEM106B;RELN;ADGRB3;PTPRD;SDC2;RAB17;VAMP7;TRPC6;LRP8;SRCIN1;CAMK2A;CAMK2B;SHANK3;KNDC1;SCARF1;CDK5R1;DCLK1;KIAA0319
BP	GO:0007009	plasma membrane organization	272	39	16.0386	2.43164	2.21056e-07	5.61483e-05	207;302;598;999;1213;2181;2533;5064;5170;5590;6845;7430;8417;9341;9788;10397;10458;10890;10959;22979;23043;23114;23208;23241;26262;27230;29993;51100;55204;57088;57217;57731;65267;79633;85377;92154;113146;123720;196527	NDRG1;BAIAP2;RAB10;TMED2;AHNAK2;CLTC;WHAMM;ANO6;AKT1;ACSL3;EFR3B;TNIK;NFASC;SYT11;PACS2;FYB;TSPAN17;SERP1;PACSIN1;ANXA2;PALM;SH3GLB1;PDPK1;GOLPH3L;PRKCZ;PLSCR4;TTC7A;SPTBN4;BCL2L1;WNK3;VAMP7;EZR;FAT4;STX7;MICALL1;MTSS1L;VAMP3;MTSS1;CDH1
BP	GO:0021700	developmental maturation	242	34	14.2696	2.38269	2.10129e-06	0.000400295	577;816;1001;1203;1742;2185;2261;3280;3516;4897;5064;5364;5649;5798;6496;6855;7494;8578;8851;8854;8943;9369;9985;9991;10220;22859;23114;29842;29882;30819;51286;57731;79633;196527	CDH3;GDF11;CLN5;DLG4;ANO6;PTK2B;FGFR3;ADGRL1;NFASC;TFCP2L1;ANAPC2;KCNIP2;HES1;RBPJ;NRCAM;PALM;CEND1;PLXNB1;RELN;ADGRB3;SPTBN4;PTPRN;SIX3;SYP;XBP1;FAT4;CAMK2B;SCARF1;CDK5R1;ALDH1A2;AP3D1;NRXN3;REC8;PTBP3
BP	GO:0070972	protein localization to endoplasmic reticulum	127	21	7.48859	2.80427	1.58139e-05	0.00216108	2901;6128;6129;6133;6135;6136;6138;6152;6156;6159;6160;6191;6194;6206;6222;6230;6262;6726;6747;10890;11015	RAB10;KDELR3;GRIK5;RPL6;RPL7;RPL9;RPL11;RPL12;RPL15;RPL24;RPL30;RPL29;RPL31;RPS4X;RPS6;RPS12;RPS18;RPS25;RYR2;SRP9;SSR3
BP	GO:0022604	regulation of cell morphogenesis	433	48	25.532	1.88	1.7795e-05	0.00216108	577;816;989;1453;1826;1954;2039;2043;2185;3397;3679;4076;4137;4734;4897;5064;5364;5649;5789;6092;6383;6845;7225;7430;7804;8851;9344;9706;10090;10458;10979;11149;23043;29882;55023;55785;56920;57194;58480;64411;79784;80725;84630;84894;85358;85442;134430;161176	UST;BAIAP2;FERMT2;BVES;WDR36;CSNK1D;SYNE3;DSCAM;MEGF8;DMTN;EPHA4;PTK2B;TNIK;ANAPC2;ID1;ITGA7;CAPRIN1;MAPT;NEDD4;NRCAM;PALM;PLXNB1;PHIP;FGD6;RELN;SEMA3G;ATP10A;ADGRB3;PTPRD;RHOU;ROBO2;SDC2;ARAP3;VAMP7;TRPC6;EZR;LRP8;MYH14;SRCIN1;CAMK2B;TTBK1;LINGO1;SHANK3;KNDC1;CDK5R1;TAOK2;ULK2;SEPT7
BP	GO:0097061	dendritic spine organization	49	12	2.8893	4.15326	1.98525e-05	0.00216108	816;1501;1742;2043;4076;5649;7804;8851;8898;10458;80725;85358	BAIAP2;CTNND2;DLG4;EPHA4;CAPRIN1;RELN;LRP8;SRCIN1;CAMK2B;SHANK3;CDK5R1;MTMR2
BP	GO:0042391	regulation of membrane potential	360	41	21.2275	1.93146	3.90035e-05	0.00371508	41;476;482;598;665;774;1261;1742;1832;1836;2185;2901;2903;3741;3752;3759;3760;3778;4137;4734;4897;5590;5649;6262;6326;6334;8506;8898;10935;11094;11149;23416;30819;55186;56853;79784;85358;112755;140730;149461;284129	PRDX3;CACFD1;BVES;STX1B;CNGA3;RIMS4;CLDN19;DLG4;DSP;SLC26A2;PTK2B;KCNH3;SLC26A11;GRIK5;GRIN2A;KCNIP2;KCNA5;KCND3;KCNJ2;KCNJ3;KCNMA1;ASIC1;MAPT;NEDD4;ATP1A1;ATP1B2;NRCAM;SLC25A36;PRKCZ;RELN;CELF4;BCL2L1;RYR2;SCN2A;SCN8A;BNIP3L;CACNA1B;MYH14;CNTNAP1;SHANK3;MTMR2
BP	GO:0018210	peptidyl-threonine modification	108	18	6.36825	2.82652	5.64521e-05	0.00477961	207;815;816;1116;1609;2039;4294;5170;7046;7225;8851;9201;23604;65267;84254;91807;166614;388228	CHI3L1;DGKQ;DCLK2;DMTN;AKT1;DAPK2;SBK1;MAP3K10;PDPK1;WNK3;TGFBR1;TRPC6;CAMK2A;CAMK2B;CAMKK1;CDK5R1;MYLK3;DCLK1
BP	GO:0010975	regulation of neuron projection development	407	44	23.9989	1.83342	7.18661e-05	0.00547619	207;577;816;950;1826;1954;2043;2185;3397;4076;4137;4734;4897;5364;5526;5649;5789;6092;6383;6845;7225;7431;7804;8578;8851;9706;9856;10090;10458;23043;23413;29882;29993;54664;56920;59341;64284;65009;80725;84894;85358;85442;112755;134430	UST;BAIAP2;STX1B;WDR36;DSCAM;MEGF8;EPHA4;AKT1;PTK2B;TNIK;NCS1;ANAPC2;PACSIN1;ID1;CAPRIN1;MAPT;NEDD4;NRCAM;PLXNB1;TMEM106B;PPP2R5B;RELN;SEMA3G;ADGRB3;PTPRD;TRPV4;ROBO2;SDC2;RAB17;NDRG4;VAMP7;TRPC6;VIM;LRP8;SRCIN1;CAMK2B;LINGO1;SHANK3;KNDC1;SCARF1;CDK5R1;SCARB2;ULK2;KIAA0319
BP	GO:0030705	cytoskeleton-dependent intracellular transport	129	19	7.60652	2.49786	0.000195585	0.0131308	3315;3797;3798;3800;4137;5590;6845;8120;8943;10749;11127;51668;56912;89941;92104;124997;199953;203068;283234	KIF1C;KIF3A;WDR81;TMEM201;TUBB;CCDC88B;HSPB1;KIF3C;KIF5A;KIF5C;MAPT;HSPB11;PRKCZ;IFT46;VAMP7;AP3B2;AP3D1;RHOT2;TTC30A
BP	GO:0061564	axon development	452	46	26.6523	1.72593	0.000206784	0.0131308	107;214;347;575;1826;1954;2043;2817;3371;3798;3800;4137;4685;4897;4958;5080;5364;5649;5803;6092;6152;6712;7430;8408;8578;8633;8828;8851;9201;9369;9706;10090;10446;10458;10890;23114;23162;29882;56920;57216;57731;83700;84894;91653;134430;729920	UST;LRRN2;BAIAP2;ADCY1;RAB10;WDR36;DSCAM;MEGF8;EPHA4;ALCAM;NFASC;MAPK8IP3;GPC1;ANAPC2;TNC;APOD;KIF5A;KIF5C;MAPT;NCAM2;NRCAM;OMD;PAX6;PLXNB1;RELN;SEMA3G;VANGL2;ADGRB1;SPTBN4;PTPRZ1;ROBO2;RPL24;SPTBN2;ISPD;EZR;JAM3;ULK1;LINGO1;SCARF1;UNC5C;NRP2;CDK5R1;BOC;DCLK1;NRXN3;ULK2
BP	GO:0001505	regulation of neurotransmitter levels	192	24	11.3213	2.11989	0.000397665	0.0219133	41;774;815;2752;2901;3176;4842;6581;6582;8497;8541;9369;9899;9900;22859;23208;27445;51222;57586;93664;94120;112755;140730;440279	STX1B;RIMS4;ADGRL1;SYT11;PCLO;GLUL;GRIK5;HNMT;ASIC1;UNC13C;NOS1;ZNF219;SYT13;SLC22A3;SLC22A2;CACNA1B;CAMK2A;PPFIA4;PPFIA3;CADPS2;NRXN3;SYTL3;SV2B;SV2A
BP	GO:0006836	neurotransmitter transport	193	24	11.3803	2.10891	0.000429449	0.0219133	41;774;815;2752;2901;4842;6535;6581;6582;8497;8541;9369;9899;9900;22859;23208;27445;57586;93664;94120;112755;140730;388662;440279	STX1B;RIMS4;ADGRL1;SYT11;PCLO;GLUL;GRIK5;SLC6A17;ASIC1;UNC13C;NOS1;SYT13;SLC6A8;SLC22A3;SLC22A2;CACNA1B;CAMK2A;PPFIA4;PPFIA3;CADPS2;NRXN3;SYTL3;SV2B;SV2A
BP	GO:0060627	regulation of vesicle-mediated transport	442	44	26.0627	1.68824	0.000454503	0.0219133	29;274;302;949;1742;1759;2181;2901;3685;3993;5170;6386;6814;6845;7430;8898;9026;9341;9905;10015;10188;10347;11069;11149;23208;23216;23400;23413;25930;27445;29993;57586;64284;64786;65009;90678;93664;94120;112755;113622;140730;192683;196527;376267	PDCD6IP;TNK2;ABCA7;RAPGEF4;BVES;STX1B;ADPRHL1;RIMS4;DLG4;DNM1;SCAMP5;ANO6;ACSL3;SYT11;TBC1D1;ATP13A2;NCS1;PTPN23;BIN1;PCLO;ABR;GRIK5;PACSIN1;ANXA2;ITGAV;RAB15;LLGL2;PDPK1;SYT13;SDCBP;RAB17;TBC1D15;NDRG4;STXBP3;VAMP7;EZR;MTMR2;HIP1R;LRSAM1;VAMP3;CADPS2;SYTL3;SCARB1;SGSM2
BP	GO:0050808	synapse organization	241	28	14.2106	1.97036	0.000460121	0.0219133	575;576;577;782;816;999;1501;1742;1826;3371;4137;4734;4897;5064;5649;5789;6092;6712;7058;9369;9758;9806;22859;23114;27445;29882;64284;85358	CTNND2;DLG4;DSCAM;ADGRL1;NFASC;PCLO;ANAPC2;TNC;MAPT;NEDD4;NRCAM;PALM;RELN;ADGRB1;ADGRB2;ADGRB3;PTPRD;ROBO2;RAB17;SPTBN2;THBS2;CACNB1;CAMK2B;SHANK3;NRXN3;FRMPD4;SPOCK2;CDH1
BP	GO:0016050	vesicle organization	368	38	21.6992	1.75121	0.000544185	0.0228551	19;302;950;1453;1742;1759;2901;4647;5537;5552;5798;6386;6643;6845;6855;7306;8417;8943;9341;9871;9905;10015;10254;10282;10652;10959;10972;23208;23216;25946;55204;57586;64786;90678;94120;112755;113622;137492	PDCD6IP;STAM2;BET1;YKT6;TMED2;TMED10;STX1B;ADPRHL1;VPS37A;CSNK1D;DLG4;DNM1;ABCA1;SYT11;TBC1D1;ZNF385A;GRIK5;ANXA2;MYO7A;GOLPH3L;PPP6C;SRGN;SYT13;PTPRN;SDCBP;TBC1D15;SNX2;VAMP7;SYP;TYRP1;STX7;AP3D1;LRSAM1;VAMP3;SYTL3;SCARB2;SEC24D;SGSM2
BP	GO:0097485	neuron projection guidance	221	26	13.0313	1.99519	0.000598542	0.0228551	214;1826;1954;2043;2817;3798;3800;4897;5080;5364;5649;6092;6152;6712;7430;8633;8828;8851;9369;23114;23162;56920;57216;57731;91653;729920	DSCAM;MEGF8;EPHA4;ALCAM;NFASC;MAPK8IP3;GPC1;KIF5A;KIF5C;NRCAM;PAX6;PLXNB1;RELN;SEMA3G;VANGL2;SPTBN4;ROBO2;RPL24;SPTBN2;ISPD;EZR;UNC5C;NRP2;CDK5R1;BOC;NRXN3
BP	GO:1990778	protein localization to cell periphery	221	26	13.0313	1.99519	0.000598542	0.0228551	207;302;598;999;1213;2181;2533;5064;5170;5590;6845;7430;8417;9341;10890;10959;22979;23043;23114;23241;26262;29993;55204;57217;57731;65267	RAB10;TMED2;CLTC;AKT1;ACSL3;EFR3B;TNIK;NFASC;PACS2;FYB;TSPAN17;PACSIN1;ANXA2;PALM;PDPK1;GOLPH3L;PRKCZ;TTC7A;SPTBN4;BCL2L1;WNK3;VAMP7;EZR;STX7;VAMP3;CDH1
BP	GO:0098876	vesicle-mediated transport to the plasma membrane	88	14	5.18894	2.69804	0.000599873	0.0228551	302;2181;5064;6845;9341;10640;10890;10959;23114;23241;55204;65267;85377;261729	EXOC5;RAB10;TMED2;ACSL3;NFASC;PACS2;STEAP2;ANXA2;PALM;GOLPH3L;WNK3;VAMP7;MICALL1;VAMP3
BP	GO:0034330	cell junction organization	247	28	14.5644	1.92249	0.000681701	0.024736	347;999;1001;1832;2039;2185;2706;3691;3909;4771;5170;7046;8506;9344;10979;23114;25930;29841;55679;57493;57662;59341;79778;123720;144100;149461;253559;261734	CDH3;FERMT2;WHAMM;PLEKHA7;CLDN19;DSP;DMTN;PTK2B;NFASC;CADM2;PTPN23;NPHP4;GJB2;GRHL1;APOD;ITGB4;LAMA3;NF2;PDPK1;LIMS2;HEG1;CAMSAP3;TRPV4;TGFBR1;MICALL2;CNTNAP1;TAOK2;CDH1
BP	GO:0051640	organelle localization	495	47	29.1878	1.61026	0.000832073	0.02882	274;1001;1453;1759;2901;3797;3993;4137;4647;5080;5170;5537;5590;6845;7430;7514;8120;8417;8697;8943;9341;9700;9871;10015;10282;10652;10959;10972;11127;22859;23208;23277;27445;29058;29993;54664;56776;57586;64284;89941;93664;94120;112755;124997;140730;199953;440279	CDH3;PDCD6IP;BET1;YKT6;TMED2;TMED10;KIF3A;STX1B;WDR81;RIMS4;CSNK1D;DNM1;TMEM201;ADGRL1;SYT11;CLUH;BIN1;PCLO;GRIK5;TMEM230;PACSIN1;KIF3C;LLGL2;MAPT;UNC13C;MYO7A;PAX6;PDPK1;TMEM106B;PPP6C;PRKCZ;FMN2;SYT13;RAB17;VAMP7;EZR;XPO1;AP3B2;STX7;CDC23;AP3D1;RHOT2;VAMP3;CADPS2;SYTL3;ESPL1;SEC24D
BP	GO:0035637	multicellular organismal signaling	192	23	11.3213	2.03156	0.000944477	0.0312909	476;482;489;492;782;1832;3708;3741;3752;3759;3760;4842;4897;6262;6326;6334;8506;23114;30819;57731;79784;83700;149461	CLDN19;DSP;NFASC;KCNIP2;ITPR1;KCNA5;KCND3;KCNJ2;KCNJ3;ATP1A1;ATP1B2;NOS1;ATP2A3;NRCAM;ATP2B3;SPTBN4;RYR2;SCN2A;SCN8A;CACNB1;MYH14;JAM3;CNTNAP1
BP	GO:0032386	regulation of intracellular transport	491	46	28.9519	1.58884	0.00124134	0.0394125	20;302;347;665;999;1001;1513;1759;2039;2066;2901;3176;3280;4734;5116;5170;5494;5905;6721;6845;7046;7430;7514;7545;8851;8898;9341;10297;22885;23208;23209;23400;25930;26993;51009;51100;51308;55959;57506;58480;79778;89978;112755;140730;161291;164153	CDH3;APC2;STX1B;RIMS4;CTSK;TMEM30B;UBL4B;DNM1;ABCA2;DMTN;ERBB4;ABLIM3;SYT11;MLC1;ATP13A2;PTPN23;AKAP8L;GRIK5;ANXA2;HNMT;HES1;APOD;NEDD4;DERL2;SH3GLB1;PCNT;REEP2;PDPK1;PPM1A;SULF2;MAVS;RHOU;RANGAP1;BNIP3L;SREBF2;VAMP7;TGFBR1;EZR;XPO1;ZIC1;MICALL2;CDK5R1;MTMR2;DPH6;VAMP3;CDH1
CC	GO:0005913	cell-cell adherens junction	318	44	20.9569	2.09954	1.88966e-06	0.000132077	302;989;999;1001;1453;1832;2194;2317;3646;4430;4735;5297;5315;5493;5756;5905;6128;6138;6152;6159;6386;6643;6712;7430;8350;9351;9689;10397;10458;10652;10890;11273;23164;23650;29766;51100;57662;64787;64837;64855;85377;144100;199731;253559	CDH3;NDRG1;BAIAP2;YKT6;RAB10;ATXN2L;PLEKHA7;CSNK1D;DSP;CADM4;FASN;MPRIP;FLNB;TRIM29;CADM2;TMOD3;ANXA2;EIF3E;MYO1B;SEPT2;SH3GLB1;PI4KA;PKM;PPL;TWF1;CAMSAP3;RANGAP1;RPL6;RPL15;RPL24;RPL29;SDCBP;EPS8L2;KLC2;FAM129B;SNX2;SPTBN2;EZR;HIST1H3A;MICALL1;SLC9A3R2;BZW1;SEPT7;CDH1
CC	GO:0030055	cell-substrate junction	398	51	26.2291	1.9444	2.91783e-06	0.000132077	214;308;950;999;1213;2185;2261;2317;2665;2886;3315;3339;3371;3685;3691;4869;5170;5297;5756;6128;6129;6133;6136;6156;6160;6191;6222;6386;6522;7430;7431;8895;9019;9351;9590;10015;10146;10174;10890;10971;10979;23022;23114;23164;28964;55679;58480;59341;80725;83481;83543	PDCD6IP;G3BP1;SORBS3;RAB10;YWHAQ;FERMT2;CLTC;ALCAM;PTK2B;FGFR3;PALLD;NFASC;MPRIP;FLNB;GDI2;GRB7;GIT1;ANXA5;HSPB1;HSPG2;TNC;ITGAV;ITGB4;NPM1;PDPK1;PI4KA;LIMS2;TWF1;RHOU;TRPV4;RPL6;RPL7;RPL9;RPL12;RPL30;RPL31;RPS4X;RPS18;SDCBP;SLC4A2;EZR;VIM;SRCIN1;EPPK1;AIF1L;CPNE3;MPZL1;SLC9A3R2;SCARB2;AKAP12;CDH1
CC	GO:0043209	myelin sheath	165	28	10.8739	2.57498	3.05167e-06	0.000132077	302;476;1152;1759;1915;2665;2752;2775;4735;5315;5590;7430;8506;10015;10382;10397;10935;11076;22948;23114;23176;23236;29993;51090;59345;79784;83700;127281	PDCD6IP;TUBB4A;NDRG1;PRDX3;TPPP;CKB;FAM213B;DNM1;EEF1A1;CCT5;NFASC;SEPT8;PLCB1;GDI2;GLUL;GNAO1;PACSIN1;ANXA2;SEPT2;ATP1A1;PLLP;PKM;PRKCZ;GNB4;EZR;MYH14;JAM3;CNTNAP1
CC	GO:0030424	axon	379	49	24.977	1.96181	3.56964e-06	0.000132077	115;214;274;306;1742;1759;1826;1837;2043;2185;2901;3315;4137;4685;4897;5064;5590;5798;5905;5909;6092;6326;6334;6855;7804;8120;8506;8851;8898;8943;9145;9479;9900;10382;22859;23022;23046;23114;23162;23208;23413;57731;79784;80725;91653;124997;126129;253559;440279	TUBB4A;ADCY9;WDR81;CPT1C;DLG4;DNM1;DSCAM;DTNA;EPHA4;ALCAM;PTK2B;ADGRL1;PALLD;KIF21B;NFASC;MAPK8IP3;SYT11;NCS1;CADM2;BIN1;GRIK5;ANXA3;HSPB1;MAPT;UNC13C;NCAM2;NRCAM;PALM;PRKCZ;SPTBN4;PTPRN;RANGAP1;RAP1GAP;ROBO2;SCN2A;SCN8A;SYP;LRP8;MYH14;SRCIN1;AP3B2;CNTNAP1;CDK5R1;MTMR2;AP3D1;SYNGR1;BOC;MAPK8IP1;SV2A
CC	GO:0099568	cytoplasmic region	288	39	18.9799	2.05481	1.22798e-05	0.000363482	302;989;999;1742;1915;2039;2185;2246;2317;3315;3993;4137;4647;4734;4735;4771;5590;5905;6712;7111;7430;8120;8943;9026;9099;9590;10129;10640;10890;10979;27445;56776;57595;57731;59341;80762;83992;92154;124997	FRY;EXOC5;RAB10;FERMT2;WDR81;DLG4;EEF1A1;DMTN;PTK2B;FGF1;FLNB;PCLO;ANXA2;HSPB1;LLGL2;MAPT;MYO7A;NEDD4;SEPT2;NF2;PRKCZ;FMN2;PDZD4;SPTBN4;RANGAP1;TRPV4;SPTBN2;TMOD1;EZR;NDFIP1;AP3B2;CTTNBP2;AP3D1;HIP1R;USP2;MTSS1L;AKAP12;SEPT7;CDH1
CC	GO:0030425	dendrite	465	54	30.6446	1.76214	2.72841e-05	0.000673008	115;214;306;347;378;774;1152;1261;1501;1742;2043;2185;2775;2781;2901;3572;3752;3759;4076;4137;4842;5064;5649;5905;5909;6002;6194;7804;8851;8898;9026;9344;9479;9758;10458;10652;11346;23046;23162;23208;23413;25946;26232;56899;64284;66004;80725;83992;84249;84687;85358;85442;126129;196883	BAIAP2;YKT6;SYNPO;ADCY9;CKB;CNGA3;CPT1C;CTNND2;DLG4;ADCY4;EPHA4;ALCAM;PTK2B;KIF21B;MAPK8IP3;SYT11;NCS1;ZNF385A;FBXO2;GNAO1;GNAZ;GRIK5;ANXA3;APOD;IL6ST;KCND3;KCNJ2;ARF4;CAPRIN1;MAPT;NOS1;PALM;RELN;ANKS1B;RANGAP1;RAP1GAP;RGS12;RPS6;RAB17;LYNX1;CACNA1B;LRP8;SRCIN1;CTTNBP2;PSD2;PPP1R9B;SHANK3;KNDC1;CDK5R1;MTMR2;HIP1R;TAOK2;MAPK8IP1;FRMPD4
CC	GO:0031252	cell leading edge	348	42	22.934	1.83134	9.15926e-05	0.00193653	302;378;999;1915;2185;3636;3685;3691;4771;5064;5290;5420;5590;5756;6092;6643;6845;7430;7431;9026;9788;10297;10347;10458;10979;22885;23022;23162;29993;50649;54212;55785;56623;59341;64092;64411;64787;80725;81704;83543;84687;92154	APC2;ABCA7;BAIAP2;FERMT2;EEF1A1;PTK2B;ABLIM3;PALLD;MAPK8IP3;PACSIN1;ANXA2;INPPL1;ITGAV;ITGB4;ARF4;NF2;PALM;ARHGEF4;PIK3CA;PODXL;SNTG1;FGD6;PRKCZ;INPP5E;TWF1;TRPV4;ROBO2;SAMSN1;ARAP3;EPS8L2;SNX2;VAMP7;EZR;VIM;SRCIN1;DOCK8;AIF1L;PPP1R9B;HIP1R;MTSS1L;MTSS1;CDH1
CC	GO:0098984	neuron to neuron synapse	193	27	12.7191	2.12279	0.000154774	0.00286331	476;575;815;1742;2039;2043;2185;2901;2903;3708;5064;5170;7804;8851;8898;9026;9201;9229;10458;11346;23208;23413;27445;56899;80725;84687;85358	BAIAP2;SYNPO;DLG4;DMTN;EPHA4;PTK2B;SYT11;NCS1;PCLO;GRIK5;GRIN2A;ITPR1;ATP1A1;PALM;PDPK1;ANKS1B;ADGRB1;LRP8;SRCIN1;CAMK2A;PPP1R9B;SHANK3;CDK5R1;MTMR2;HIP1R;DCLK1;DLGAP1
CC	GO:0044309	neuron spine	109	18	7.18335	2.5058	0.000250203	0.00411445	378;1742;2043;3759;4842;5064;8851;8898;9026;9758;10458;11346;23208;26232;56899;83992;84687;85358	BAIAP2;SYNPO;DLG4;EPHA4;SYT11;FBXO2;KCNJ2;ARF4;NOS1;PALM;ANKS1B;CTTNBP2;PPP1R9B;SHANK3;CDK5R1;MTMR2;HIP1R;FRMPD4
CC	GO:0043296	apical junction complex	130	20	8.5673	2.33446	0.000308801	0.00457026	117;999;5590;7046;8531;9075;11149;11346;29855;57662;65267;79778;79827;83481;83700;122786;144100;149461;261734;317762	BVES;SYNPO;ADCYAP1R1;FRMD6;PLEKHA7;CLDN19;NPHP4;UBN1;CCDC85C;PRKCZ;CAMSAP3;WNK3;TGFBR1;MICALL2;CLMP;EPPK1;JAM3;YBX3;CLDN2;CDH1
CC	GO:0044297	cell body	472	50	31.1059	1.60741	0.000519875	0.00699468	214;306;347;774;1152;1261;1501;2043;2185;2752;2775;2781;2901;3572;3759;3798;4137;4771;5066;5170;5420;5590;5798;5909;6017;6194;6712;7430;7804;8851;9026;9479;9498;10159;10382;10458;10652;11346;22948;23208;23400;25946;57731;64284;80725;84152;84249;85442;146713;203068	ATP6AP2;TUBB4A;BAIAP2;YKT6;SYNPO;CKB;CNGA3;RBFOX3;CTNND2;TUBB;EPHA4;ALCAM;PTK2B;CCT5;SYT11;ATP13A2;ZNF385A;GLUL;GNAO1;GNAZ;GRIK5;ANXA3;APOD;IL6ST;KCNJ2;KIF5A;MAPT;NF2;PAM;PDPK1;PODXL;PRKCZ;SPTBN4;PTPRN;RAP1GAP;RLBP1;RPS6;RAB17;SPTBN2;EZR;CACNA1B;LRP8;SRCIN1;PPP1R1B;PSD2;KNDC1;CDK5R1;HIP1R;MAPK8IP1;SLC4A8
CC	GO:0070160	occluding junction	116	17	7.64466	2.22377	0.00148458	0.0183099	117;5590;7046;8531;9075;11149;11346;23094;29855;65267;79778;79827;83481;83700;149461;261734;317762	BVES;SYNPO;ADCYAP1R1;CLDN19;SIPA1L3;NPHP4;UBN1;CCDC85C;PRKCZ;WNK3;TGFBR1;MICALL2;CLMP;EPPK1;JAM3;YBX3;CLDN2
CC	GO:0098793	presynapse	317	35	20.891	1.67536	0.0017481	0.0199014	598;774;815;1742;1759;2043;2752;2901;2903;5798;6582;6855;6856;8497;8541;8898;8943;9145;9369;9899;9900;22859;23208;27445;29058;29993;57586;83992;93664;94120;112755;140730;192683;388662;440279	STX1B;RIMS4;DLG4;DNM1;SCAMP5;EPHA4;ADGRL1;SYT11;PCLO;GLUL;GRIK5;GRIN2A;TMEM230;PACSIN1;SLC6A17;UNC13C;SYT13;PTPRN;BCL2L1;SLC22A2;SYP;SYPL1;CACNA1B;CAMK2A;CTTNBP2;PPFIA4;PPFIA3;MTMR2;AP3D1;SYNGR1;CADPS2;NRXN3;SYTL3;SV2B;SV2A
CC	GO:0098794	postsynapse	373	39	24.5815	1.58656	0.00265569	0.0280745	207;378;476;575;577;815;1142;1742;2039;2043;2185;2557;2901;2903;3708;3759;4842;5064;5170;7804;8851;8898;9026;9201;9229;9758;10458;11346;23208;23413;26232;27445;56899;80725;83992;84687;85358;93664;440073	BAIAP2;SYNPO;CHRNB3;DLG4;DMTN;EPHA4;AKT1;PTK2B;SYT11;NCS1;GABRA4;FBXO2;PCLO;GRIK5;GRIN2A;ITPR1;KCNJ2;ARF4;IQSEC3;ATP1A1;NOS1;PALM;PDPK1;ANKS1B;ADGRB1;ADGRB3;LRP8;SRCIN1;CAMK2A;CTTNBP2;PPP1R9B;SHANK3;CDK5R1;MTMR2;HIP1R;DCLK1;DLGAP1;CADPS2;FRMPD4
CC	GO:0031253	cell projection membrane	292	32	19.2435	1.6629	0.00304274	0.0300217	24;378;949;1261;1915;2039;3685;4735;4771;5064;5420;5756;6092;7430;9026;10297;10347;10979;11149;23162;29993;50649;53841;54212;59341;64787;65009;79901;83543;84687;85358;92211	APC2;ABCA7;FERMT2;BVES;CNGA3;EEF1A1;DMTN;MAPK8IP3;ABCA4;PACSIN1;ITGAV;ARF4;SEPT2;NF2;PALM;ARHGEF4;CDHR5;PODXL;SNTG1;TWF1;TRPV4;ROBO2;EPS8L2;NDRG4;EZR;CYBRD1;AIF1L;PPP1R9B;SHANK3;HIP1R;CDHR1;SCARB1
CC	GO:0015629	actin cytoskeleton	456	45	30.0514	1.49743	0.00397278	0.035838	274;989;999;1915;2039;2317;2533;3993;4430;4647;4735;4771;5000;5590;5756;6712;7111;7430;9788;10297;10458;10979;11346;22885;23022;23094;23164;25932;27129;27147;29766;55970;56776;57216;57731;58480;59341;64855;79778;79784;80725;83543;84687;91807;92154	APC2;BAIAP2;FERMT2;SYNPO;EEF1A1;DMTN;ABLIM3;PALLD;SIPA1L3;MPRIP;FLNB;FYB;CLIC4;HSPB7;DENND2A;BIN1;TMOD3;LLGL2;MYO1B;MYO7A;SEPT2;NF2;ORC4;PRKCZ;GNG12;FMN2;VANGL2;TWF1;SPTBN4;RHOU;TRPV4;FAM129B;SPTBN2;TMOD1;EZR;MICALL2;MYH14;SRCIN1;AIF1L;PPP1R9B;MYLK3;MTSS1L;MTSS1;SEPT7;CDH1
CC	GO:0042383	sarcolemma	117	16	7.71057	2.07507	0.00411652	0.035838	274;302;476;782;1837;3752;3759;3760;4842;6262;6326;7430;11149;23336;81493;113146	BVES;AHNAK2;DTNA;SYNM;BIN1;ANXA2;KCND3;KCNJ2;KCNJ3;ATP1A1;NOS1;RYR2;SCN2A;EZR;CACNB1;SYNC
CC	GO:0030659	cytoplasmic vesicle membrane	490	47	32.2921	1.45546	0.00561988	0.0462079	306;334;598;815;816;949;1213;1742;3708;5066;5798;6721;6845;6855;6856;7306;8120;8578;8685;9026;9145;9341;9344;9706;9871;9899;9900;10188;10513;10652;10890;10959;10971;10972;23120;23208;25932;29993;51617;56776;81035;93664;113146;123720;155066;192683;388662	TNK2;APPBP2;YKT6;RAB10;TMED2;YWHAQ;TMED10;AHNAK2;CLTC;WHAMM;ATP6V0E2;DLG4;SCAMP5;ATP10B;SYT11;CLIC4;PACSIN1;ANXA3;APLP2;ITPR1;SLC6A17;PAM;HMP19;FMN2;PTPRN;BCL2L1;SREBF2;VAMP7;SYP;SYPL1;TYRP1;COLEC12;AP3B2;CAMK2A;CAMK2B;SCARF1;MARCO;HIP1R;SYNGR1;VAMP3;TAOK2;CADPS2;SCARB1;ULK2;SEC24D;SV2B;SV2A
MF	GO:0098631	protein binding involved in cell adhesion	293	41	17.9009	2.29038	5.10143e-07	0.000137229	302;989;999;1453;1832;2194;2317;3646;4430;4735;4897;5297;5315;5493;5756;5905;6128;6138;6152;6159;6386;6643;6712;7430;8350;9351;9689;10397;10458;10652;10890;11273;23114;23164;23650;29766;51100;64787;64837;64855;85377	NDRG1;BAIAP2;YKT6;RAB10;ATXN2L;CSNK1D;DSP;FASN;NFASC;MPRIP;FLNB;TRIM29;TMOD3;ANXA2;EIF3E;MYO1B;SEPT2;NRCAM;SH3GLB1;PI4KA;PKM;PPL;TWF1;RANGAP1;RPL6;RPL15;RPL24;RPL29;SDCBP;EPS8L2;KLC2;FAM129B;SNX2;SPTBN2;EZR;HIST1H3A;MICALL1;SLC9A3R2;BZW1;SEPT7;CDH1
MF	GO:0050839	cell adhesion molecule binding	445	50	27.1874	1.83908	2.00749e-05	0.00270007	302;989;999;1453;1832;2194;2246;2317;3646;4430;4735;5297;5315;5493;5756;5789;5905;6128;6138;6152;6159;6376;6386;6643;6712;7430;8350;8851;9351;9369;9689;10085;10397;10458;10652;10890;11273;22859;23164;23650;29766;51100;53841;64787;64837;64855;83700;85377;199731;253559	EDIL3;NDRG1;BAIAP2;YKT6;RAB10;ATXN2L;CSNK1D;DSP;CADM4;FASN;FGF1;ADGRL1;MPRIP;FLNB;TRIM29;CADM2;TMOD3;ANXA2;EIF3E;MYO1B;SEPT2;SH3GLB1;PI4KA;PKM;CDHR5;PPL;TWF1;PTPRD;RANGAP1;RPL6;RPL15;RPL24;RPL29;CX3CL1;SDCBP;EPS8L2;KLC2;FAM129B;SNX2;SPTBN2;EZR;HIST1H3A;JAM3;MICALL1;CDK5R1;SLC9A3R2;NRXN3;BZW1;SEPT7;CDH1
MF	GO:0005543	phospholipid binding	362	40	22.1165	1.8086	0.000192629	0.0172724	19;207;302;306;308;949;2886;3146;3708;3759;4430;5756;6386;6643;6712;8895;9026;9600;9758;10979;23208;23218;23236;23400;25851;27445;29993;55204;57586;57590;57731;64342;64411;84249;84936;85377;91404;92154;94120;115703	FERMT2;ARHGAP33;ABCA1;AKT1;SYT11;NBEAL2;PLCB1;ATP13A2;TECPR1;PCLO;GRB7;PACSIN1;ANXA2;ANXA3;ANXA5;HMGB1;ITPR1;KCNJ2;MYO1B;GOLPH3L;TWF1;SYT13;WDFY1;SPTBN4;SDCBP;HS1BP3;ARAP3;SNX2;SPTBN2;PSD2;ZFYVE19;MICALL1;CPNE3;HIP1R;SESTD1;MTSS1L;SYTL3;SCARB1;PITPNM1;FRMPD4
MF	GO:0004674	protein serine/threonine kinase activity	440	45	26.882	1.67398	0.000450817	0.0303174	207;815;816;1453;2185;2872;3985;4293;4294;4296;5129;5170;5290;5563;5590;6197;6446;7046;7049;8408;8558;8851;8895;9201;9344;9625;9706;9891;10188;23031;23043;23604;23683;25989;54757;65267;65268;84033;84254;84630;91807;166614;388228;389840;415116	TNK2;CSNK1D;DCLK2;AKT1;PTK2B;MAST3;TNIK;DAPK2;PRKD3;ULK3;MKNK2;SBK1;MAP3K15;LIMK2;PIM3;MAP3K9;MAP3K10;MAP3K11;CDK18;PDPK1;PIK3CA;FAM20A;PRKAA2;PRKCZ;RPS6KA3;SGK1;WNK3;WNK2;TGFBR1;TGFBR3;CAMK2A;CAMK2B;OBSCN;ULK1;CAMKK1;TTBK1;CDK10;CDK5R1;CPNE3;MYLK3;DCLK1;TAOK2;AATK;ULK2;NUAK1
BP: Biological Process, CC: Cellular Component, MC: Molecular Component, C: number of reference genes in the category, O: number of genes in the gene set and also in the category, E: expected number in the category, R: Ratio of enrichment and FDR: p-value adjusted by multiple test adjustment (FDR).
