# Supplementary material for: Are the 50’s, the transition decade, in choroid plexus aging?
Source: GeroScience. 2021 Feb 12;43(1):225–37. doi: 10.1007/s11357-021-00329-x (PMC8050122; doi:10.1007/s11357-021-00329-x)
Supplement: Supplementary file 5 — (XLSX 38 kb) [file 11357_2021_329_MOESM5_ESM.xlsx]

## Sheet: Plan1
Table S3: GO enrichment analysis (Homo sapiens) of DEGs (n = 947) comparing G50 vs G70
GO Type	GO ID	Description	C	O	E	R	PValue	FDR	Genes in the GO (EntrezGene)	Genes in the GO (Symbol)
BP	GO:0061564	axon development	452	57	22.1355	2.57505	4.12896e-11	3.14627e-08	214;1020;1267;1382;1826;1842;1946;1947;2131;2335;2534;3371;3798;3800;3984;4038;4060;4137;4685;4897;4929;4958;4969;5080;5306;5364;5803;6285;6792;7101;7345;7474;8153;8633;8829;8851;9201;9252;9314;9369;9638;10090;10100;10458;10505;23114;23242;23767;23768;54816;56920;57216;57556;83700;84446;146760;158038	UST;TSPAN2;CDK5;BAIAP2;SEMA4F;CNP;CRABP2;RTN4RL1;LINGO2;DSCAM;ECM2;EFNA5;EFNB1;EXT1;ALCAM;NFASC;COBL;FN1;FLRT3;FLRT2;FYN;TNC;KIF5A;KIF5C;LIMK1;LRP4;LUM;MAPT;NCAM2;NRCAM;NR4A2;OMD;OGN;PAX6;PITPNA;PLXNB1;ZNF280D;SEMA3G;VANGL2;SEMA6A;PTPRZ1;S100B;CDKL5;NR2E1;UCHL1;WNT5A;RND2;JAM3;BRSK1;UNC5C;NRP1;CDK5R1;DCLK1;RPS6KA5;KLF4;NRXN3;FEZ1
BP	GO:0043062	extracellular structure organization	329	46	16.1119	2.85503	1.09923e-10	4.18806e-08	871;999;1277;1278;1280;1289;1290;1292;1293;1298;1513;1842;2303;2335;2670;2824;3371;3680;3691;3696;3791;3909;4053;4060;4239;4323;4629;6423;6662;7101;7373;8516;9508;9806;22795;22801;23213;23768;25890;55959;58494;79625;79875;83700;196264;255743	COL1A1;COL1A2;COL2A1;COL5A1;COL5A2;COL6A2;COL6A3;COL9A2;CTSK;ECM2;MPZL3;NID2;ITGA11;FOXC2;SULF1;FN1;FLRT2;NPNT;ABI3BP;GFAP;GPM6B;TNC;ITGA9;ITGB4;ITGB8;KDR;LAMA3;LTBP2;LUM;MFAP4;MMP14;MYH11;SULF2;JAM2;SFRP2;SOX9;NR2E1;COL14A1;NDNF;THSD4;JAM3;ITGA8;SERPINH1;ADAMTS3;SPOCK2;CDH1
BP	GO:0007507	heart development	499	57	24.4372	2.33251	1.8894e-09	4.79908e-07	94;187;653;1280;1289;1767;1832;1906;2066;2303;2549;2627;2702;3280;3340;3397;4629;4886;5318;5468;6262;6423;6444;6495;6591;6662;6926;7049;7291;7474;7481;7547;8543;8829;8854;9718;10203;23414;23767;23768;53834;54806;55803;56950;57167;57216;64220;65009;79633;80274;91807;92749;93649;130497;144165;388389;388591	CALCRL;COL2A1;COL5A1;OSR1;PRICKLE1;DNAH5;DSP;APLNR;EDN1;ERBB4;FOXC2;ZFPM2;FLRT3;FLRT2;GAB1;GATA6;GJA5;HES1;NDST1;ID1;CCDC103;RNF207;MYH11;NPY1R;PKP2;FGFRL1;PPARG;AHI1;ADAP2;SMYD2;SALL4;VANGL2;RYR2;STRA6;SFRP2;SGCD;SIX1;NDRG4;BMP5;SNAI2;SOX9;TBX3;TGFBR3;TWIST1;WNT5A;WNT11;ZIC3;FAT4;SCUBE1;LMO4;NRP1;ALDH1A2;MYLK3;DRC1;MYOCD;ACVRL1;ECE2
BP	GO:0048568	embryonic organ development	418	50	20.4704	2.44255	4.20671e-09	7.435e-07	29;257;613;653;860;1028;1280;1906;2202;2255;2303;2487;2549;2702;3280;3340;3726;3791;4188;4323;5080;6262;6495;6496;6662;6913;6926;6943;7291;7474;7481;7545;7547;8516;8854;9775;10763;10804;23242;23414;25902;51804;54806;57216;64220;65009;130497;219736;388389;388591	CDKN1C;NES;GJB6;COL2A1;OSR1;EDN1;STOX1;EFEMP1;FGF10;FOXC2;COBL;ZFPM2;FRZB;GAB1;ALX3;MTHFD1L;GJA5;ABR;HES1;NDST1;JUNB;KDR;CCDC103;RNF207;MDFI;MMP14;PAX6;SIX4;AHI1;VANGL2;BCR;RYR2;STRA6;SIX1;SIX3;NDRG4;BMP5;SOX9;TBX15;TBX3;TCF21;TWIST1;WNT5A;WNT11;ZIC1;ZIC3;ITGA8;RUNX2;ALDH1A2;EIF4A3
BP	GO:0010975	regulation of neuron projection development	407	49	19.9318	2.45839	4.87861e-09	7.435e-07	577;653;816;1020;1382;1809;1826;1946;2335;2534;2670;3397;3984;4038;4137;4897;4969;5176;5364;6383;6423;6695;6792;7025;7101;7431;7474;7804;8153;8829;8851;9314;9638;9856;10090;10458;10505;23025;23043;23242;23413;26052;29993;56920;57556;65009;79625;85442;112755	UST;CDK5;BAIAP2;SEMA4F;STX1B;CRABP2;DPYSL3;DSCAM;EFNA5;UNC13A;TNIK;COBL;FN1;NCS1;FYN;DNM3;GFAP;PACSIN1;ID1;LIMK1;LRP4;MAPT;NRCAM;OGN;SERPINF1;PLXNB1;SEMA3G;SEMA6A;ADGRB3;SDC2;SFRP2;NDRG4;BMP5;SPOCK1;CDKL5;NR2F1;NR2E1;VIM;WNT5A;LRP8;NDNF;RND2;CAMK2B;KNDC1;NRP1;CDK5R1;KLF4;FEZ1;KIAA0319
BP	GO:0060560	developmental growth involved in morphogenesis	212	32	10.3821	3.08222	1.23683e-08	1.57078e-06	214;1020;1382;1826;1946;2246;2255;2335;3371;3984;4137;4897;4969;5364;6423;6495;6662;6792;7474;7481;8153;8829;8851;9201;10505;23025;23242;23767;51804;56920;57216;57556	CDK5;SEMA4F;CRABP2;DSCAM;EFNA5;ALCAM;FGF1;FGF10;UNC13A;COBL;FN1;FLRT3;TNC;LIMK1;MAPT;NRCAM;OGN;SIX4;PLXNB1;SEMA3G;VANGL2;SEMA6A;SFRP2;SIX1;SOX9;CDKL5;WNT5A;WNT11;RND2;NRP1;CDK5R1;DCLK1
BP	GO:0035239	tube morphogenesis	344	43	16.8465	2.55246	1.44524e-08	1.57325e-06	94;653;1906;2246;2255;2303;2627;3280;3371;4323;5420;6262;6423;6495;6662;6926;6943;7052;7291;7474;7481;7547;8543;8626;8829;23242;25902;27086;51339;51804;54806;57167;57216;64220;65009;65266;79633;81792;130497;144165;255743;388389;388591	OSR1;PRICKLE1;EDN1;FGF1;FGF10;FOXC2;COBL;NPNT;MTHFD1L;GATA6;FOXP1;HES1;TNC;CCDC103;RNF207;MMP14;DACT1;SIX4;PODXL;AHI1;SALL4;VANGL2;RYR2;STRA6;SFRP2;SIX1;NDRG4;WNK4;BMP5;SOX9;TBX3;TCF21;TGM2;TWIST1;WNT5A;WNT11;ZIC3;FAT4;ADAMTS12;LMO4;TP63;NRP1;ACVRL1
BP	GO:0001505	regulation of neurotransmitter levels	192	28	9.40269	2.97787	2.11432e-07	2.01389e-05	18;774;815;1020;2571;2670;2824;3176;4128;4129;4842;6581;6582;6804;8447;8497;8938;9369;9783;9900;10003;22859;23025;23208;57586;84446;112755;140730	NAALAD2;CDK5;STX1B;RIMS4;ABAT;ADGRL1;UNC13A;SYT11;GAD1;GFAP;GPM6B;HNMT;MAOA;MAOB;NOS1;SYT13;SLC22A3;SLC22A2;STX1A;CACNA1B;CAMK2A;BRSK1;DOC2B;PPFIA4;BAIAP3;NRXN3;RIMS3;SV2A
BP	GO:0048514	blood vessel morphogenesis	491	51	24.0454	2.12099	2.96824e-07	2.51311e-05	94;290;577;1000;1116;1139;1306;1536;1906;2028;2246;2255;2303;2335;2627;2702;3280;3397;3606;3726;3791;4303;4323;4638;4846;4856;4897;5176;6423;6495;6943;7049;7101;7291;7453;7474;7481;8829;9289;9314;10203;10553;23213;23414;25976;26051;57125;64220;79625;83700;93649	CDH2;CALCRL;HTATIP2;CHI3L1;CHRNA7;COL15A1;CYBB;EDN1;ENPEP;FGF1;FGF10;FOXC2;SULF1;FN1;ZFPM2;TIPARP;PPP1R16B;GATA6;GJA5;ANPEP;HES1;ID1;IL18;JUNB;KDR;FOXO4;MMP14;MYLK;NOS3;NOV;NRCAM;SERPINF1;PLXDC1;ADGRB3;STRA6;SFRP2;SIX1;TCF21;TGFBR3;NR2E1;TWIST1;WARS;WNT5A;WNT11;NDNF;JAM3;NRP1;ADGRG1;KLF4;MYOCD;ACVRL1
BP	GO:0001501	skeletal system development	481	50	23.5557	2.12263	3.80284e-07	2.89776e-05	94;257;653;860;871;1028;1116;1277;1278;1280;1290;1298;1906;2131;2202;2303;2487;2702;3340;3696;4060;4094;4188;4323;4856;5364;5734;6423;6495;6591;6662;6913;6926;7291;7474;7481;8626;9775;10234;23213;25902;25976;27086;51804;53834;55959;79633;81792;130497;196527	LRRC17;CDKN1C;CHI3L1;COL1A1;COL1A2;COL2A1;COL5A2;COL9A2;OSR1;EDN1;ANO6;EXT1;EFEMP1;FOXC2;SULF1;FRZB;ALX3;MTHFD1L;TIPARP;GJA5;FOXP1;NDST1;ITGB8;LUM;MAF;MDFI;MMP14;NOV;SIX4;PLXNB1;FGFRL1;SULF2;PTGER4;SFRP2;SIX1;BMP5;SNAI2;SOX9;TBX15;TBX3;TWIST1;WNT5A;WNT11;FAT4;ADAMTS12;RUNX2;TP63;SERPINH1;ACVRL1;EIF4A3
BP	GO:0016358	dendrite development	188	27	9.2068	2.93261	4.75711e-07	3.29538e-05	378;577;653;815;816;1020;1501;1826;1952;2534;3397;4038;4133;6383;6792;7101;7804;8829;8851;9201;9856;10458;23043;23242;26052;29993;85442	CDK5;BAIAP2;CTNND2;DSCAM;CELSR2;TNIK;COBL;FYN;DNM3;PACSIN1;ID1;ARF4;LRP4;MAP2;ADGRB3;SDC2;BMP5;CDKL5;NR2E1;LRP8;CAMK2A;CAMK2B;KNDC1;NRP1;CDK5R1;DCLK1;KIAA0319
BP	GO:0022604	regulation of cell morphogenesis	433	46	21.205	2.1693	6.09433e-07	3.8699e-05	577;816;1020;1382;1826;1946;2039;2335;2534;3397;3791;3984;4038;4137;4897;4969;5364;6285;6383;6792;7101;7444;7474;7804;8153;8829;8851;10090;10276;10458;10505;10810;23025;23043;23580;26052;55785;56920;57194;57556;79784;84630;85442;148170;152273;157922	UST;CDK5;NET1;BAIAP2;SEMA4F;WASF3;CRABP2;CDC42EP5;FGD5;CAMSAP1;DSCAM;EFNA5;DMTN;UNC13A;TNIK;FN1;CDC42EP4;FYN;DNM3;ID1;KDR;LIMK1;LRP4;MAPT;NRCAM;OGN;PLXNB1;FGD6;SEMA3G;ATP10A;SEMA6A;ADGRB3;S100B;SDC2;CDKL5;NR2E1;VRK2;WNT5A;LRP8;MYH14;RND2;CAMK2B;TTBK1;KNDC1;NRP1;CDK5R1
BP	GO:0050808	synapse organization	241	31	11.8023	2.6266	8.21323e-07	4.81421e-05	577;782;816;999;1000;1020;1501;1826;1946;2823;3371;4038;4137;4897;6495;7474;9369;9758;9806;22859;23025;23114;23767;23768;26045;26052;51804;57502;79953;116442;158038	CDH2;CDK5;RAB39B;CTNND2;LINGO2;DSCAM;EFNA5;ADGRL1;UNC13A;NFASC;FLRT3;FLRT2;LRRTM2;DNM3;GPM6A;TNC;LRP4;MAPT;NRCAM;SIX4;NLGN4X;ADGRB3;SIX1;WNT5A;CACNB1;SYNDIG1;CAMK2B;NRXN3;FRMPD4;SPOCK2;CDH1
BP	GO:0048863	stem cell differentiation	171	25	8.37427	2.98533	8.98534e-07	4.89059e-05	860;1906;1947;2066;2303;2487;2627;2823;3280;4303;6496;6591;6662;7291;8626;8829;8854;9718;10505;11281;56920;57556;93649;130497;144165	SEMA4F;POU6F2;OSR1;PRICKLE1;EDN1;EFNB1;ERBB4;FOXC2;FRZB;GATA6;GPM6A;HES1;FOXO4;SEMA3G;SEMA6A;SIX3;SNAI2;SOX9;TWIST1;RUNX2;TP63;NRP1;ALDH1A2;MYOCD;ECE2
BP	GO:0051962	positive regulation of nervous system development	443	46	21.6948	2.12033	1.15878e-06	5.64862e-05	577;653;816;1382;1809;1826;1946;2335;2534;2670;3280;3984;4137;4897;5080;5176;5270;5364;5468;6792;7474;7804;7852;8153;8829;9001;9283;9369;9638;10458;10810;22859;23025;23242;23767;23768;26045;27339;29993;50937;57556;65009;79625;79953;81544;158038	BAIAP2;WASF3;CRABP2;LINGO2;DPYSL3;DSCAM;EFNA5;ADGRL1;UNC13A;COBL;FN1;FLRT3;FLRT2;FYN;LRRTM2;GFAP;PRPF19;PACSIN1;HES1;LIMK1;MAPT;NRCAM;PAX6;CDON;SERPINF1;SERPINE2;PLXNB1;PPARG;SEMA6A;ADGRB3;NDRG4;BMP5;CDKL5;WNT5A;LRP8;CXCR4;NDNF;SYNDIG1;RND2;GDPD5;CAMK2B;NRP1;HAP1;GPR37L1;NRXN3;FEZ1
BP	GO:0060537	muscle tissue development	348	39	17.0424	2.28841	1.18606e-06	5.64862e-05	467;653;858;1020;1832;1906;2066;2303;2627;2702;3131;4629;4638;5318;6262;6285;6444;6495;6662;6926;6943;7049;7291;7474;8516;8626;8854;23414;25976;50937;51804;57462;64220;65009;79784;91807;93649;130497;146556	CDK5;OSR1;C16orf89;DSP;EDN1;ERBB4;FOXC2;ZFPM2;TIPARP;GATA6;GJA5;HLF;MYH11;MYLK;ATF3;CDON;SIX4;PKP2;KIAA1161;RYR2;S100B;STRA6;SGCD;SIX1;NDRG4;BMP5;SOX9;TBX3;TCF21;TGFBR3;TWIST1;WNT5A;MYH14;ITGA8;CAV2;TP63;ALDH1A2;MYLK3;MYOCD
BP	GO:0097485	neuron projection guidance	221	28	10.8229	2.58711	3.75121e-06	0.000168143	214;1020;1826;1946;1947;2131;2534;3798;3800;4897;4969;5080;5364;7474;8633;8829;8851;9252;9369;9638;10505;23114;23767;23768;54816;56920;57216;57556	CDK5;SEMA4F;DSCAM;EFNA5;EFNB1;EXT1;ALCAM;NFASC;FLRT3;FLRT2;FYN;KIF5A;KIF5C;NRCAM;OGN;PAX6;PLXNB1;ZNF280D;SEMA3G;VANGL2;SEMA6A;WNT5A;UNC5C;NRP1;CDK5R1;RPS6KA5;NRXN3;FEZ1
BP	GO:0016049	cell growth	493	48	24.1434	1.98812	4.17476e-06	0.000176732	94;214;1020;1032;1382;1826;1839;1906;1946;2137;2335;2487;2786;3485;3984;4137;4323;4856;4897;4969;5270;5364;5468;6423;6662;6695;6792;7049;7474;7481;8153;8829;8851;9201;10276;10505;11170;23025;23242;23767;27346;56920;57556;65009;79625;79960;93649;155066	CDK5;NET1;CDKN2D;SEMA4F;FAM107A;CRABP2;ATP6V0E2;DSCAM;HBEGF;EDN1;EFNA5;EXTL3;ALCAM;UNC13A;COBL;FN1;FLRT3;FRZB;TMEM97;GNG4;IGFBP2;LIMK1;MAPT;MMP14;NOV;NRCAM;OGN;SERPINE2;PLXNB1;PPARG;SEMA3G;SEMA6A;SFRP2;NDRG4;SOX9;SPOCK1;CDKL5;TGFBR3;WNT5A;WNT11;NDNF;JADE1;RND2;NRP1;CDK5R1;DCLK1;MYOCD;ACVRL1
BP	GO:0001655	urogenital system development	317	35	15.5242	2.25454	5.84731e-06	0.000234508	1028;2028;2246;2255;2303;3280;3371;3691;4038;5176;5420;6495;6662;6943;7474;7481;8516;8626;8829;8854;9096;9244;23213;25976;51804;54806;55959;57216;64220;65266;79633;93649;130497;255743;100133941	CD24;CDKN1C;OSR1;ENPEP;FGF1;FGF10;FOXC2;SULF1;NPNT;TIPARP;HES1;TNC;ITGB4;LRP4;SERPINF1;SIX4;PODXL;AHI1;SULF2;VANGL2;STRA6;SIX1;WNK4;SOX9;TCF21;WNT5A;WNT11;FAT4;ITGA8;TP63;NRP1;ALDH1A2;TBX18;CRLF1;MYOCD
BP	GO:0006836	neurotransmitter transport	193	25	9.45167	2.64504	8.32797e-06	0.000312541	774;815;1020;2571;2670;2824;4842;6581;6582;6804;8447;8497;8938;9369;9783;9900;22859;23025;23208;54716;57586;84446;112755;140730;388662	CDK5;STX1B;RIMS4;ADGRL1;UNC13A;SYT11;GAD1;GFAP;GPM6B;SLC6A17;NOS1;SLC6A20;SYT13;SLC22A3;SLC22A2;STX1A;CACNA1B;CAMK2A;BRSK1;DOC2B;PPFIA4;BAIAP3;NRXN3;RIMS3;SV2A
BP	GO:0055123	digestive system development	146	21	7.14996	2.93708	8.61333e-06	0.000312541	1028;2255;2627;3280;3691;6423;6943;7474;7481;7547;8626;8854;23242;51339;54806;57216;64220;79633;79827;93649;388389	CDKN1C;FGF10;COBL;GATA6;HES1;ITGB4;CCDC103;DACT1;AHI1;VANGL2;STRA6;SFRP2;TCF21;WNT5A;WNT11;ZIC3;FAT4;CLMP;TP63;ALDH1A2;MYOCD
BP	GO:0018210	peptidyl-threonine modification	108	17	5.28901	3.21421	1.85901e-05	0.000643894	801;815;816;1020;1116;2039;4294;7474;8851;9201;11200;23604;84254;91807;130497;219736;340156	CDK5;CHI3L1;CHEK2;OSR1;DMTN;STOX1;DAPK2;MYLK4;MAP3K10;WNT5A;CALM1;CAMK2A;CAMK2B;CAMKK1;CDK5R1;MYLK3;DCLK1
BP	GO:0060485	mesenchyme development	241	28	11.8023	2.37241	1.95783e-05	0.000648639	94;653;1277;1906;1947;2066;2255;2303;2487;3280;6423;6495;6591;6662;6943;7049;7291;7474;7481;8829;8854;10505;23414;51804;54796;56920;57556;130497	SEMA4F;COL1A1;OSR1;EDN1;EFNB1;ERBB4;FGF10;FOXC2;ZFPM2;FRZB;HES1;SIX4;BNC2;SEMA3G;SEMA6A;SFRP2;SIX1;BMP5;SNAI2;SOX9;TCF21;TGFBR3;TWIST1;WNT5A;WNT11;NRP1;ALDH1A2;ACVRL1
BP	GO:0001503	ossification	364	37	17.8259	2.07563	2.0887e-05	0.000663163	653;860;1277;1280;1290;1513;1836;2131;2194;2303;2824;3371;3397;3726;4038;4323;4330;4958;5364;5734;6272;6423;6591;6662;7291;7474;7481;8626;9902;10234;22801;26578;79633;130497;196527;255743;285313	LRRC17;COL1A1;COL2A1;COL5A2;OSR1;CTSK;SLC26A2;ANO6;EXT1;FASN;ITGA11;FOXC2;NPNT;OSTF1;GPM6B;IGSF10;TNC;ID1;JUNB;LRP4;MMP14;MN1;OMD;PLXNB1;PTGER4;SORT1;SFRP2;BMP5;SNAI2;SOX9;TWIST1;WNT5A;WNT11;FAT4;RUNX2;TP63;MRC2
BP	GO:0007423	sensory organ development	495	46	24.2413	1.89759	2.20454e-05	0.000668434	29;86;94;613;1028;1280;1289;1290;1826;1906;2202;2255;2303;2487;2562;2823;3150;3280;4094;5080;5176;6495;6496;6662;7101;7291;7431;7474;7545;8516;8829;8854;9314;10763;10804;23418;50937;51804;54796;54806;56853;57216;64220;79633;130497;219736	CDKN1C;NES;GJB6;COL2A1;COL5A1;COL5A2;OSR1;DSCAM;EDN1;STOX1;EFEMP1;FGF10;FOXC2;CRB1;FRZB;GABRB3;GPM6A;ABR;HMGN1;HES1;MAF;PAX6;CDON;SERPINF1;SIX4;BNC2;AHI1;CELF4;VANGL2;BCR;STRA6;SIX1;SIX3;SOX9;NR2E1;TWIST1;VIM;WNT5A;ZIC1;FAT4;ITGA8;ACTL6A;NRP1;ALDH1A2;KLF4;ACVRL1
BP	GO:0042063	gliogenesis	243	28	11.9003	2.35289	2.28075e-05	0.000668434	1000;1020;1267;2255;2670;3280;4137;4323;5080;5270;5468;5803;6285;6662;7101;7223;7431;7852;8851;9283;9289;10100;10397;10810;27339;54587;79152;147495	CDH2;TSPAN2;CDK5;NDRG1;WASF3;CNP;APCDD1;FGF10;GFAP;PRPF19;HES1;MAPT;MMP14;PAX6;SERPINE2;MXRA8;PPARG;PTPRZ1;S100B;SOX9;NR2E1;TRPC4;VIM;CXCR4;FA2H;CDK5R1;GPR37L1;ADGRG1
BP	GO:0007517	muscle organ development	348	35	17.0424	2.0537	4.33519e-05	0.00122349	467;858;1020;1293;1756;1832;1839;1906;2066;2303;2627;3131;4303;4638;5318;6262;6285;6444;6495;6943;7049;7291;7474;22801;23414;50937;51804;53834;57216;57462;64220;79784;93649;146556;221937	CDK5;COL6A3;C16orf89;DMD;DSP;HBEGF;EDN1;ERBB4;FOXK1;ITGA11;FOXC2;ZFPM2;GATA6;HLF;FOXO4;MYLK;ATF3;CDON;SIX4;PKP2;FGFRL1;VANGL2;KIAA1161;RYR2;S100B;STRA6;SGCD;SIX1;TCF21;TGFBR3;TWIST1;WNT5A;MYH14;CAV2;MYOCD
BP	GO:0044236	multicellular organism metabolic process	129	18	6.31743	2.84926	5.62896e-05	0.00153188	871;1277;1278;1280;1289;1290;1292;1293;1306;1513;2028;3397;4239;4323;5468;9508;9902;25976	COL1A1;COL1A2;COL2A1;COL5A1;COL5A2;COL6A2;COL6A3;COL15A1;CTSK;ENPEP;TIPARP;ID1;MFAP4;MMP14;PPARG;SERPINH1;ADAMTS3;MRC2
BP	GO:0050803	regulation of synapse structure or activity	121	17	5.92566	2.86888	8.23615e-05	0.00216412	577;816;1000;1946;4038;6495;7474;9369;9758;22859;23767;23768;26045;51804;79953;112755;158038	CDH2;STX1B;LINGO2;EFNA5;ADGRL1;FLRT3;FLRT2;LRRTM2;LRP4;SIX4;ADGRB3;SIX1;WNT5A;SYNDIG1;CAMK2B;NRXN3;FRMPD4
BP	GO:0050673	epithelial cell proliferation	347	34	16.9934	2.00078	9.33094e-05	0.00231278	94;653;858;1028;2246;2255;3150;3280;3397;3791;4323;4856;5080;5176;5798;6423;6495;6591;6662;7049;7291;7474;8626;8829;8854;23213;26051;51804;55679;55959;64743;91862;130497;219736	CDKN1C;OSR1;STOX1;FGF1;FGF10;SULF1;PPP1R16B;HMGN1;HES1;ID1;KDR;MMP14;NOV;PAX6;SERPINF1;SIX4;LIMS2;SULF2;PTPRN;SFRP2;WDR13;SIX1;BMP5;SNAI2;SOX9;TGFBR3;TWIST1;WNT5A;CAV2;TP63;NRP1;ALDH1A2;MARVELD3;ACVRL1
BP	GO:0048732	gland development	420	39	20.5684	1.89611	9.40896e-05	0.00231278	440;999;1028;2066;2194;2255;2487;2627;3077;3280;3371;4192;5080;5176;5270;5423;6495;6496;6591;6662;6926;6943;7049;7052;7474;7481;7547;8543;8626;8660;8829;8854;23213;23242;51804;55679;55959;64220;79152	CDKN1C;ERBB4;FASN;FGF10;SULF1;COBL;FRZB;GATA6;HFE;HES1;TNC;MDK;ASNS;PAX6;SERPINF1;SIX4;SERPINE2;POLB;LIMS2;SULF2;STRA6;SIX1;SIX3;SNAI2;SOX9;TBX3;TCF21;TGFBR3;TGM2;WNT5A;WNT11;ZIC3;FA2H;LMO4;TP63;IRS2;NRP1;ALDH1A2;CDH1
BP	GO:0001764	neuron migration	135	18	6.61127	2.72262	0.00010276	0.00244698	1020;2066;2534;2823;4897;4929;5080;6695;6792;7291;8829;8851;9201;9289;9856;23768;57556;79625	CDK5;ERBB4;FLRT2;FYN;GPM6A;NRCAM;NR4A2;PAX6;SEMA6A;SPOCK1;CDKL5;TWIST1;NDNF;NRP1;CDK5R1;DCLK1;ADGRG1;KIAA0319
BP	GO:0060541	respiratory system development	198	23	9.69653	2.37198	0.000106333	0.00245533	1116;2246;2255;2627;3280;3371;3397;4323;4846;6495;6662;6943;7068;7474;7481;7547;8854;23414;51804;53834;57216;64220;93649	CHI3L1;FGF1;FGF10;ZFPM2;GATA6;HES1;TNC;ID1;MMP14;NOS3;SIX4;FGFRL1;VANGL2;STRA6;SIX1;SOX9;TCF21;THRB;WNT5A;WNT11;ZIC3;ALDH1A2;MYOCD
BP	GO:0010721	negative regulation of cell development	280	29	13.7123	2.1149	0.000115603	0.00254045	1020;1809;1946;2039;2066;2487;2670;3280;3397;4038;5080;6496;6662;6695;7025;7101;7431;7474;8829;8851;9283;9289;9856;10505;26052;27339;56920;57556;112755	CDK5;SEMA4F;STX1B;DPYSL3;EFNA5;DMTN;ERBB4;FRZB;DNM3;GFAP;PRPF19;HES1;ID1;LRP4;PAX6;SEMA3G;SEMA6A;SIX3;SOX9;SPOCK1;NR2F1;NR2E1;VIM;WNT5A;NRP1;CDK5R1;GPR37L1;ADGRG1;KIAA0319
BP	GO:0042692	muscle cell differentiation	351	34	17.1893	1.97797	0.000116687	0.00254045	577;858;1000;1756;1906;2255;2627;3280;4303;4323;4629;4842;4856;6272;6444;6495;6662;6926;7345;8038;8516;9518;10938;25802;50937;51804;55796;57462;91807;93166;93649;144165;146556;255743	CDH2;EHD1;PRICKLE1;C16orf89;DMD;EDN1;FGF10;NPNT;LMOD1;GATA6;HES1;FOXO4;MMP14;MYH11;NOS1;NOV;CDON;SIX4;MBNL3;KIAA1161;ADGRB3;SORT1;SGCD;SIX1;SOX9;TBX3;UCHL1;ADAM12;ITGA8;CAV2;MYLK3;PRDM6;MYOCD;GDF15
BP	GO:0010720	positive regulation of cell development	441	40	21.5968	1.85213	0.000127436	0.0026974	653;816;1382;1809;1826;1906;1946;2039;2335;2534;2670;3280;3984;4137;4897;5080;5176;5270;5364;5468;6792;7474;7804;7852;8153;8829;9001;9638;10276;10458;23025;23242;27339;29993;50937;57556;65009;79625;81544;91807	NET1;BAIAP2;CRABP2;DPYSL3;DSCAM;EDN1;EFNA5;DMTN;UNC13A;COBL;FN1;FYN;GFAP;PRPF19;PACSIN1;HES1;LIMK1;MAPT;NRCAM;PAX6;CDON;SERPINF1;SERPINE2;PLXNB1;PPARG;SEMA6A;NDRG4;BMP5;CDKL5;WNT5A;LRP8;CXCR4;NDNF;RND2;GDPD5;CAMK2B;NRP1;HAP1;MYLK3;FEZ1
BP	GO:1904888	cranial skeletal system development	60	11	2.93834	3.74361	0.000136769	0.00281671	257;860;2303;3340;4323;6495;6913;7291;9775;25902;51804	FOXC2;ALX3;MTHFD1L;NDST1;MMP14;SIX4;SIX1;TBX15;TWIST1;RUNX2;EIF4A3
BP	GO:1905330	regulation of morphogenesis of an epithelium	176	21	8.61914	2.43644	0.000143441	0.00287638	1952;2246;2255;6423;6495;6591;6662;7474;7481;10082;22881;23213;27086;51339;51804;54806;57216;81792;144165;219736;388591	GPC6;PRICKLE1;CELSR2;STOX1;FGF1;FGF10;ANKRD6;SULF1;FOXP1;RNF207;DACT1;SIX4;AHI1;VANGL2;SFRP2;SIX1;SNAI2;SOX9;WNT5A;WNT11;ADAMTS12
BP	GO:0045995	regulation of embryonic development	115	16	5.63182	2.841	0.000148632	0.00290405	1289;1290;3280;3557;3909;6423;6495;7474;9096;9314;23213;51804;57216;130497;219736;388591	COL5A1;COL5A2;OSR1;STOX1;SULF1;HES1;IL1RN;RNF207;LAMA3;SIX4;VANGL2;SFRP2;SIX1;WNT5A;TBX18;KLF4
BP	GO:2000027	regulation of organ morphogenesis	247	26	12.0962	2.14944	0.00019838	0.00377913	860;1906;1952;2246;2255;2303;3280;6423;6495;6591;6662;7291;7474;7481;10082;22881;23213;51339;51804;54806;55679;55959;57216;144165;219736;388591	GPC6;PRICKLE1;EDN1;CELSR2;STOX1;FGF1;FGF10;ANKRD6;FOXC2;SULF1;HES1;RNF207;DACT1;SIX4;AHI1;LIMS2;SULF2;VANGL2;SFRP2;SIX1;SNAI2;SOX9;TWIST1;WNT5A;WNT11;RUNX2
BP	GO:0007389	pattern specification process	421	38	20.6174	1.84311	0.000206328	0.00383467	257;653;1767;1906;1947;1952;2066;2246;2255;2303;3280;4038;4188;4281;5080;6423;6495;6496;6926;7474;7545;7547;8626;8829;8854;9096;9289;10297;23242;23500;50937;54806;57216;65009;92749;130497;388389;388591	APC2;OSR1;DNAH5;EDN1;EFNB1;CELSR2;ERBB4;FGF1;FGF10;FOXC2;COBL;DAAM2;ALX3;HES1;CCDC103;RNF207;LRP4;MDFI;MID1;PAX6;CDON;AHI1;VANGL2;SFRP2;SIX1;SIX3;NDRG4;BMP5;TBX3;WNT5A;ZIC1;ZIC3;TP63;NRP1;ALDH1A2;TBX18;DRC1;ADGRG1
BP	GO:0061448	connective tissue development	236	25	11.5575	2.1631	0.000237036	0.0043005	94;653;860;871;1116;1277;1280;1289;1906;2202;2303;2487;3696;4060;4094;4856;6423;6591;6662;7474;7481;23213;55959;81792;130497	CHI3L1;COL1A1;COL2A1;COL5A1;OSR1;EDN1;EFEMP1;FOXC2;SULF1;FRZB;ITGB8;LUM;MAF;NOV;SULF2;SFRP2;BMP5;SNAI2;SOX9;WNT5A;WNT11;ADAMTS12;RUNX2;SERPINH1;ACVRL1
BP	GO:0040013	negative regulation of locomotion	267	27	13.0756	2.06491	0.000290084	0.00502647	29;94;134;613;653;1809;2066;4856;5176;5318;5734;6423;7474;7481;7726;8829;9289;9314;10505;11240;23087;23213;50859;56920;57556;65009;91862	SEMA4F;PADI2;ADORA1;DPYSL3;ERBB4;TRIM35;SULF1;ABR;NOV;SPOCK3;SERPINF1;PKP2;SEMA3G;PTGER4;SEMA6A;BCR;SFRP2;NDRG4;BMP5;WNT5A;WNT11;TRIM26;NRP1;MARVELD3;ADGRG1;KLF4;ACVRL1
BP	GO:0051271	negative regulation of cellular component movement	253	26	12.39	2.09847	0.000290242	0.00502647	29;94;134;613;653;1809;2066;4856;5176;5318;5734;6423;7049;7474;7481;8829;9289;9314;10505;11240;23213;50859;56920;57556;65009;91862	SEMA4F;PADI2;ADORA1;DPYSL3;ERBB4;SULF1;ABR;NOV;SPOCK3;SERPINF1;PKP2;SEMA3G;PTGER4;SEMA6A;BCR;SFRP2;NDRG4;BMP5;TGFBR3;WNT5A;WNT11;NRP1;MARVELD3;ADGRG1;KLF4;ACVRL1
BP	GO:0016331	morphogenesis of embryonic epithelium	147	18	7.19894	2.50037	0.000304426	0.00515494	653;2255;6423;6495;6662;7291;7474;8543;8626;8854;23213;23242;25902;51804;57167;57216;130497;144165	OSR1;PRICKLE1;FGF10;SULF1;COBL;MTHFD1L;SIX4;SALL4;VANGL2;SFRP2;SIX1;BMP5;SOX9;TWIST1;WNT5A;LMO4;TP63;ALDH1A2
BP	GO:0031345	negative regulation of cell projection organization	148	18	7.24791	2.48347	0.000331129	0.00548523	1020;1809;2670;3397;4038;4134;6695;7025;7431;7474;8829;8851;9856;10505;26052;56920;57556;112755	CDK5;SEMA4F;STX1B;DPYSL3;DNM3;GFAP;ID1;LRP4;MAP4;SEMA3G;SEMA6A;SPOCK1;NR2F1;VIM;WNT5A;NRP1;CDK5R1;KIAA0319
BP	GO:0071772	response to BMP	149	18	7.29688	2.46681	0.000359845	0.00583407	94;653;860;1280;2627;3077;3280;3397;4038;6262;6423;7049;7323;7474;23090;23213;81792;285704	COL2A1;ZNF423;SULF1;GATA6;RGMB;HFE;HES1;ID1;LRP4;RYR2;SFRP2;BMP5;TGFBR3;UBE2D3;WNT5A;ADAMTS12;RUNX2;ACVRL1
BP	GO:0006970	response to osmotic stress	67	11	3.28115	3.35249	0.000375712	0.00596443	3176;3778;4638;6513;6558;6652;9819;23209;56262;91862;130497	OSR1;MLC1;HNMT;KCNMA1;MYLK;LRRC8A;SLC2A1;SLC12A2;SORD;MARVELD3;TSC22D2
BP	GO:0060840	artery development	78	12	3.81984	3.14149	0.000384509	0.00597951	94;2303;2702;3280;3340;4638;6495;7481;8829;64220;93649;144165	PRICKLE1;FOXC2;GJA5;HES1;NDST1;MYLK;STRA6;SIX1;WNT11;NRP1;MYOCD;ACVRL1
BP	GO:0030323	respiratory tube development	176	20	8.61914	2.32042	0.000392738	0.00598532	1116;2246;2255;2627;3280;3371;3397;4323;4846;6662;6943;7068;7474;7481;7547;8854;23414;57216;64220;93649	CHI3L1;FGF1;FGF10;ZFPM2;GATA6;HES1;TNC;ID1;MMP14;NOS3;VANGL2;STRA6;SOX9;TCF21;THRB;WNT5A;WNT11;ZIC3;ALDH1A2;MYOCD
BP	GO:0042391	regulation of membrane potential	360	33	17.63	1.8718	0.000403153	0.00602357	18;134;774;1020;1145;1756;1832;1836;1906;2562;2702;3778;3791;4137;4897;5318;6262;6330;6334;6335;6804;9775;9783;10345;23416;56853;57502;79784;112755;140730;219736;284129;388591	CDK5;TRDN;STX1B;CHRNE;ADORA1;RIMS4;DMD;ABAT;DSP;SLC26A2;EDN1;STOX1;KCNH3;GABRB3;GJA5;SLC26A11;KCNMA1;KDR;RNF207;MAPT;NRCAM;PKP2;CELF4;NLGN4X;RYR2;SCN4B;SCN8A;SCN9A;STX1A;CACNA1B;MYH14;EIF4A3;RIMS3
BP	GO:0031589	cell-substrate adhesion	302	29	14.7897	1.96083	0.000419232	0.00614336	94;1020;1277;1842;1946;2039;2335;2824;3397;3691;3696;3791;4323;5328;6695;8516;9806;10085;10276;22795;22801;25890;53834;79625;79778;81792;83700;255743;340485	EDIL3;CDK5;NET1;COL1A1;ECM2;EFNA5;DMTN;NID2;ITGA11;FN1;NPNT;ABI3BP;GPM6B;ID1;ACER2;ITGB4;ITGB8;KDR;MMP14;PLAU;FGFRL1;SPOCK1;NDNF;MICALL2;ADAMTS12;JAM3;ITGA8;ACVRL1;SPOCK2
BP	GO:0034330	cell junction organization	247	25	12.0962	2.06677	0.000473825	0.00681235	94;999;1000;1010;1832;1946;2039;2335;2702;2706;2824;3691;3791;3909;4323;5318;6591;7481;23114;55679;57502;57662;79778;91862;253559	CDH2;CDH12;DSP;EFNA5;DMTN;NFASC;FN1;CADM2;GJA5;GJB2;GPM6B;ITGB4;KDR;LAMA3;MMP14;PKP2;LIMS2;NLGN4X;CAMSAP3;SNAI2;WNT11;MICALL2;MARVELD3;ACVRL1;CDH1
BP	GO:0031346	positive regulation of cell projection organization	305	29	14.9366	1.94154	0.000492979	0.00695648	653;816;1382;1809;1826;1946;2335;2534;2823;3984;4137;5176;5364;6792;7474;7804;8153;8829;9001;9638;10458;23025;23242;23580;26052;29993;65009;79625;148170	BAIAP2;CRABP2;CDC42EP5;DPYSL3;DSCAM;EFNA5;UNC13A;COBL;FN1;CDC42EP4;FYN;DNM3;GPM6A;PACSIN1;LIMK1;MAPT;SERPINF1;PLXNB1;NDRG4;BMP5;CDKL5;WNT5A;LRP8;NDNF;RND2;CAMK2B;NRP1;HAP1;FEZ1
BP	GO:0051961	negative regulation of nervous system development	263	26	12.8797	2.01868	0.000528267	0.00731567	1020;1809;2066;2670;3280;3397;4038;5080;6496;6662;6695;7025;7101;7431;7474;8829;8851;9283;9289;9856;10505;26052;27339;56920;57556;112755	CDK5;SEMA4F;STX1B;DPYSL3;ERBB4;DNM3;GFAP;PRPF19;HES1;ID1;LRP4;PAX6;SEMA3G;SEMA6A;SIX3;SOX9;SPOCK1;NR2F1;NR2E1;VIM;WNT5A;NRP1;CDK5R1;GPR37L1;ADGRG1;KIAA0319
BP	GO:0099531	presynaptic process involved in chemical synaptic transmission	154	18	7.54174	2.38672	0.00053815	0.00731567	774;815;1020;2571;6582;6804;8447;8497;8938;9369;9783;22859;23025;23208;57586;84446;112755;140730	CDK5;STX1B;RIMS4;ADGRL1;UNC13A;SYT11;GAD1;SYT13;SLC22A2;STX1A;CACNA1B;CAMK2A;BRSK1;DOC2B;PPFIA4;BAIAP3;NRXN3;RIMS3
BP	GO:0001763	morphogenesis of a branching structure	194	21	9.50064	2.21038	0.000547235	0.00731567	1906;2246;2255;2303;3371;4323;6423;6495;6591;6662;6926;6943;7052;7474;8626;8829;23213;51804;57216;79633;255743	EDN1;FGF1;FGF10;FOXC2;SULF1;NPNT;TNC;MMP14;SIX4;VANGL2;SFRP2;SIX1;SNAI2;SOX9;TBX3;TCF21;TGM2;WNT5A;FAT4;TP63;NRP1
BP	GO:0048638	regulation of developmental growth	293	28	14.3489	1.95137	0.0005654	0.00742819	1020;1382;1826;1906;1946;2066;2303;2335;2627;3984;4137;4886;4897;5641;6423;6495;6792;7049;7474;8153;8829;8851;10505;23025;23414;51804;56920;57556	CDK5;SEMA4F;CRABP2;DSCAM;EDN1;EFNA5;ERBB4;UNC13A;FOXC2;FN1;ZFPM2;GATA6;LIMK1;MAPT;NPY1R;NRCAM;SIX4;LGMN;SEMA3G;SEMA6A;SFRP2;SIX1;CDKL5;TGFBR3;WNT5A;RND2;NRP1;CDK5R1
BP	GO:0006022	aminoglycan metabolic process	170	19	8.3253	2.2822	0.000668229	0.00863035	1116;2131;2137;3340;4060;4958;4969;6383;9331;9672;9806;10082;10090;11046;50859;51363;79586;79625;337876	GPC6;UST;SLC35D2;CHI3L1;EXT1;EXTL3;NDST1;CHSY3;LUM;OMD;OGN;SPOCK3;CHST15;SDC2;CHPF;NDNF;B4GALT6;SDC3;SPOCK2
BP	GO:0030900	forebrain development	358	32	17.5321	1.82522	0.000755613	0.00959628	999;1000;1020;1267;1767;2066;2131;2255;2534;2775;3280;3340;4192;4929;5080;6496;6926;7101;7474;7804;8829;8851;8854;9001;9201;9289;26038;50937;54407;79633;81544;84879	CDH2;CDK5;CNP;DNAH5;ERBB4;EXT1;FGF10;FYN;CHD5;GNAO1;HES1;NDST1;MDK;NR4A2;PAX6;CDON;SLC38A2;SIX3;TBX3;NR2E1;WNT5A;LRP8;FAT4;GDPD5;MFSD2A;NRP1;CDK5R1;ALDH1A2;HAP1;DCLK1;ADGRG1;CDH1
BP	GO:0060021	palate development	85	12	4.16265	2.88278	0.00085255	0.0106499	1280;2562;6591;6926;6943;7049;7291;7474;7481;25976;54796;130497	COL2A1;OSR1;GABRB3;TIPARP;BNC2;SNAI2;TBX3;TCF21;TGFBR3;TWIST1;WNT5A;WNT11
BP	GO:0007369	gastrulation	177	19	8.66811	2.19194	0.00109126	0.0134119	187;1289;1290;1844;2131;2303;2335;2627;3557;3691;3909;4323;6423;7474;7481;8516;9314;57216;130497	COL5A1;COL5A2;OSR1;DUSP2;APLNR;EXT1;FOXC2;FN1;GATA6;IL1RN;ITGB4;LAMA3;MMP14;VANGL2;SFRP2;WNT5A;WNT11;ITGA8;KLF4
BP	GO:0033627	cell adhesion mediated by integrin	54	9	2.64451	3.40328	0.00112889	0.0134693	2303;4856;5328;5420;6423;6591;22801;255743;340485	ITGA11;FOXC2;NPNT;ACER2;NOV;PLAU;PODXL;SFRP2;SNAI2
BP	GO:0033002	muscle cell proliferation	164	18	8.03147	2.24118	0.00113128	0.0134693	1839;1906;2066;2303;2627;3606;4856;4969;5136;5468;6495;7049;7052;9314;10203;23414;27086;65009	CALCRL;HBEGF;EDN1;ERBB4;FOXC2;ZFPM2;GATA6;FOXP1;IL18;NOV;OGN;PDE1A;PPARG;SIX1;NDRG4;TGFBR3;TGM2;KLF4
BP	GO:0070482	response to oxygen levels	308	28	15.0835	1.85633	0.00122424	0.0143519	18;94;134;1139;1277;1536;1906;2627;3778;4323;4842;4929;5327;5328;5423;5468;6262;6285;7049;7291;7323;7852;10397;56776;79625;93649;219736;100133941	CD24;NDRG1;CHRNA7;COL1A1;ADORA1;CYBB;ABAT;EDN1;STOX1;GATA6;KCNMA1;MMP14;NOS1;NR4A2;PLAT;PLAU;POLB;PPARG;FMN2;RYR2;S100B;TGFBR3;TWIST1;UBE2D3;CXCR4;NDNF;MYOCD;ACVRL1
BP	GO:1901342	regulation of vasculature development	236	23	11.5575	1.99005	0.00131185	0.0151459	94;577;1116;1139;1536;2246;2303;2627;3397;3791;4303;4846;5176;6423;7101;7291;7453;7474;9314;10553;23213;26051;93649	HTATIP2;CHI3L1;CHRNA7;CYBB;FGF1;FOXC2;SULF1;PPP1R16B;GATA6;ID1;KDR;FOXO4;NOS3;SERPINF1;ADGRB3;SFRP2;NR2E1;TWIST1;WARS;WNT5A;KLF4;MYOCD;ACVRL1
BP	GO:0007178	transmembrane receptor protein serine/threonine kinase signaling pathway	311	28	15.2304	1.83843	0.00141619	0.0161065	94;653;858;860;1028;1278;2255;2627;3077;3280;3397;4038;4053;4856;6262;6423;7049;7323;7431;7474;8516;9518;23090;23213;51339;93649;255743;285704	CDKN1C;COL1A2;FGF10;ZNF423;SULF1;NPNT;GATA6;RGMB;HFE;HES1;ID1;LRP4;LTBP2;NOV;DACT1;RYR2;SFRP2;BMP5;TGFBR3;UBE2D3;VIM;WNT5A;ITGA8;CAV2;RUNX2;MYOCD;ACVRL1;GDF15
BP	GO:0035270	endocrine system development	128	15	6.26846	2.39293	0.00148019	0.0165868	653;999;1028;2255;2627;3280;4192;5080;6495;6496;6662;7474;7481;8854;64220	CDKN1C;FGF10;GATA6;HES1;MDK;PAX6;STRA6;SIX1;SIX3;BMP5;SOX9;WNT5A;WNT11;ALDH1A2;CDH1
BP	GO:0030901	midbrain development	92	12	4.50546	2.66344	0.00172228	0.0190199	801;1152;1267;3280;3340;4129;4929;6423;7474;11240;64770;84630	PADI2;CKB;CNP;HES1;NDST1;MAOB;NR4A2;SFRP2;CCDC14;WNT5A;CALM1;TTBK1
BP	GO:0021700	developmental maturation	242	23	11.8513	1.94071	0.00182626	0.0196674	94;577;816;860;994;1028;3280;4897;4929;5364;5468;5798;6496;6855;8851;8854;9369;22859;23025;23114;26256;79633;196527	CDKN1C;ANO6;ADGRL1;UNC13A;NFASC;CABYR;HES1;NRCAM;NR4A2;PLXNB1;PPARG;ADGRB3;PTPRN;SIX3;SYP;FAT4;CAMK2B;RUNX2;CDK5R1;ALDH1A2;NRXN3;ACVRL1;CDC25B
BP	GO:0010463	mesenchymal cell proliferation	47	8	2.3017	3.47569	0.00183253	0.0196674	6495;6662;7474;7481;8626;8660;79633;130497	OSR1;SIX1;SOX9;WNT5A;WNT11;FAT4;TP63;IRS2
BP	GO:0003012	muscle system process	394	33	19.2951	1.71028	0.00187597	0.019854	18;134;801;816;1145;1674;1756;1832;1837;1906;2627;2702;2775;3778;4629;4638;4842;4846;5318;6262;6330;7431;9314;10203;10345;23213;23336;25802;55959;79784;93649;255743;388591	CALCRL;TRDN;CHRNE;ADORA1;DES;DMD;ABAT;DSP;DTNA;EDN1;SULF1;SYNM;NPNT;LMOD1;GATA6;GJA5;GNAO1;KCNMA1;RNF207;MYH11;MYLK;NOS1;NOS3;PKP2;SULF2;RYR2;SCN4B;VIM;MYH14;CALM1;CAMK2B;KLF4;MYOCD
BP	GO:0009100	glycoprotein metabolic process	388	32	19.0013	1.6841	0.00277553	0.0288731	378;1280;1839;2131;2137;2583;3340;4121;9331;9445;9806;10090;10317;23213;25976;26232;50859;51363;55959;57134;57216;58505;79586;79625;81792;84752;92949;117248;283417;337876;340485;374378	UST;B3GALT5;GALNT15;COL2A1;HBEGF;EXT1;EXTL3;SULF1;B4GALNT1;TIPARP;FBXO2;DPY19L2;NDST1;CHSY3;ACER2;GALNT18;ARF4;MAN1A1;SPOCK3;CHST15;SULF2;MAN1C1;VANGL2;OSTC;CHPF;NDNF;ADAMTS12;B3GNT9;ADAMTSL1;B4GALT6;ITM2B;SPOCK2
BP	GO:0198738	cell-cell signaling by wnt	468	37	22.9191	1.61438	0.00280395	0.0288731	801;815;1000;1277;1501;1952;2255;2487;2775;3090;3485;4038;4188;4929;5331;6262;6423;6496;6591;6662;7474;7481;9096;9314;10082;10297;22881;23043;23213;51339;54331;55959;57216;79960;144165;147495;100133941	CDH2;CD24;GPC6;APC2;COL1A1;PRICKLE1;APCDD1;CTNND2;CELSR2;FGF10;ANKRD6;TNIK;SULF1;FRZB;GNAO1;HIC1;IGFBP2;LRP4;MDFI;NR4A2;DACT1;PLCB3;GNG2;SULF2;VANGL2;RYR2;SFRP2;SIX3;SNAI2;SOX9;WNT5A;WNT11;JADE1;CALM1;CAMK2A;TBX18;KLF4
BP	GO:0050919	negative chemotaxis	40	7	1.95889	3.57344	0.00297325	0.0302082	1946;7474;10505;23767;23768;56920;57556	SEMA4F;EFNA5;FLRT3;FLRT2;SEMA3G;SEMA6A;WNT5A
BP	GO:0048736	appendage development	167	17	8.17838	2.07865	0.00341802	0.034251	257;860;1280;1382;2255;2702;3691;4038;6423;6662;6926;7291;7474;8626;8854;57167;130497	COL2A1;OSR1;CRABP2;FGF10;ALX3;GJA5;ITGB4;LRP4;SALL4;SFRP2;SOX9;TBX3;TWIST1;WNT5A;RUNX2;TP63;ALDH1A2
BP	GO:0031016	pancreas development	75	10	3.67293	2.72262	0.00346106	0.034251	653;2255;2494;2627;3280;5080;6662;7474;7547;8854	FGF10;NR5A2;GATA6;HES1;PAX6;BMP5;SOX9;WNT5A;ZIC3;ALDH1A2
BP	GO:0045103	intermediate filament-based process	42	7	2.05684	3.40328	0.0039537	0.0382729	1674;1832;2670;5318;7431;10763;23336	NES;DES;DSP;SYNM;GFAP;PKP2;VIM
BP	GO:0003158	endothelium development	115	13	5.63182	2.30831	0.00408704	0.0382729	94;2246;2303;2702;3397;3791;8829;26051;26084;27086;30061;80274;81792	FGF1;FOXC2;PPP1R16B;ARHGEF26;GJA5;FOXP1;SLC40A1;ID1;KDR;SCUBE1;ADAMTS12;NRP1;ACVRL1
BP	GO:0045926	negative regulation of growth	228	21	11.1657	1.88076	0.00408868	0.0382729	94;1020;1032;2487;2786;4493;4499;4502;4856;5270;5468;5641;6423;7474;7481;8829;8851;10505;56920;57556;79960	CDK5;CDKN2D;SEMA4F;FRZB;GNG4;MT1E;MT1M;MT2A;NOV;SERPINE2;PPARG;LGMN;SEMA3G;SEMA6A;SFRP2;WNT5A;WNT11;JADE1;NRP1;CDK5R1;ACVRL1
BP	GO:0044091	membrane biogenesis	32	6	1.56712	3.82869	0.00410543	0.0382729	858;1000;4038;23208;25999;57502	CDH2;SYT11;CLIP3;LRP4;NLGN4X;CAV2
BP	GO:0071417	cellular response to organonitrogen compound	479	37	23.4578	1.5773	0.0041186	0.0382729	333;815;858;896;999;1277;1278;1290;1536;1906;2039;2303;2350;2534;2549;2562;2786;2788;3397;4303;4929;5166;5468;5575;5905;6262;6263;6495;6662;8660;9314;10458;11031;54331;143686;155066;196883	BAIAP2;RAB31;COL1A1;COL1A2;COL5A2;SESN3;CYBB;ATP6V0E2;EDN1;ADCY4;DMTN;FOXC2;FOLR2;FYN;GAB1;GABRB3;GNG4;GNG7;APLP1;ID1;FOXO4;NR4A2;PDK4;GNG2;PPARG;PRKAR1B;RANGAP1;RYR2;RYR3;SIX1;SOX9;CAMK2A;CAV2;IRS2;CCND3;KLF4;CDH1
BP	GO:0061458	reproductive system development	416	33	20.3725	1.61983	0.00439343	0.0403349	653;1028;1718;2255;2549;2627;2706;3280;3371;3696;3726;4188;4323;4846;5176;5270;5468;5798;6423;6662;6926;6943;7474;8626;9289;23213;23414;25976;51804;55224;64220;93649;130497	CDKN1C;OSR1;DHCR24;FGF10;SULF1;ZFPM2;GAB1;TIPARP;GATA6;GJB2;HES1;TNC;ITGB8;JUNB;MDFI;MMP14;NOS3;SERPINF1;SIX4;SERPINE2;PPARG;ETNK2;PTPRN;STRA6;SFRP2;BMP5;SOX9;TBX3;TCF21;WNT5A;TP63;ADGRG1;MYOCD
BP	GO:0007162	negative regulation of cell adhesion	215	20	10.5291	1.89951	0.00448234	0.0406612	18;94;999;1277;1826;1946;2039;3077;3371;3557;4323;5270;5364;5420;6591;6695;9314;53827;58494;340485	COL1A1;ABAT;DSCAM;EFNA5;DMTN;HFE;TNC;ACER2;IL1RN;MMP14;SERPINE2;PLXNB1;FXYD5;PODXL;JAM2;SNAI2;SPOCK1;KLF4;ACVRL1;CDH1
BP	GO:0021953	central nervous system neuron differentiation	173	17	8.47222	2.00656	0.00489732	0.043903	1020;2066;3280;4133;4929;5080;6423;6695;7101;7474;8543;8829;9201;26038;81544;85442;161357	CDK5;MDGA2;ERBB4;CHD5;HES1;MAP2;NR4A2;PAX6;SFRP2;SPOCK1;NR2E1;WNT5A;GDPD5;LMO4;KNDC1;NRP1;DCLK1
BP	GO:0045165	cell fate commitment	247	22	12.0962	1.81876	0.00498516	0.0441709	860;2066;2255;2303;2627;3280;5080;5468;6423;6495;6662;6926;7101;7474;7481;8543;8829;9314;10297;11281;26038;50937	APC2;POU6F2;ERBB4;FGF10;FOXC2;CHD5;GATA6;HES1;PAX6;CDON;PPARG;SFRP2;SIX1;SOX9;TBX3;NR2E1;WNT5A;WNT11;LMO4;RUNX2;NRP1;KLF4
BP	GO:0099504	synaptic vesicle cycle	118	13	5.77874	2.24963	0.00509335	0.0446107	1000;1020;6804;8447;9783;22859;23025;23208;29993;57586;79953;112755;140730	CDH2;CDK5;STX1B;RIMS4;ADGRL1;UNC13A;SYT11;PACSIN1;SYT13;STX1A;SYNDIG1;DOC2B;RIMS3
BP	GO:0021675	nerve development	67	9	3.28115	2.74294	0.00516486	0.044723	2562;3280;5270;6495;8829;23025;23213;51804;55959	UNC13A;SULF1;GABRB3;HES1;SIX4;SERPINE2;SULF2;SIX1;NRP1
BP	GO:0070585	protein localization to mitochondrion	189	18	9.25578	1.94473	0.00534737	0.0457831	86;1513;3098;3176;3280;3329;4137;6721;7323;8626;9776;10808;22885;23368;64112;79778;127700;164153	HSPH1;OSCP1;CTSK;UBL4B;ABLIM3;PPP1R13B;HK1;HNMT;HES1;HSPD1;MAPT;MOAP1;SREBF2;UBE2D3;MICALL2;ACTL6A;TP63;ATG13
BP	GO:0050804	modulation of synaptic transmission	280	24	13.7123	1.75026	0.00557833	0.0472298	18;134;815;816;1020;1906;2670;5270;6285;6804;6855;7101;7804;9001;9775;9783;10458;23025;23208;26045;56853;57502;112755;140730	CDK5;BAIAP2;STX1B;ADORA1;RIMS4;ABAT;EDN1;UNC13A;SYT11;LRRTM2;GFAP;SERPINE2;CELF4;NLGN4X;S100B;STX1A;SYP;NR2E1;LRP8;CAMK2A;CAMK2B;HAP1;EIF4A3;RIMS3
BP	GO:0099565	chemical synaptic transmission, postsynaptic	68	9	3.33012	2.7026	0.00570116	0.0477394	18;134;1020;2562;6804;9775;56853;57502;112755	CDK5;STX1B;ADORA1;ABAT;GABRB3;CELF4;NLGN4X;STX1A;EIF4A3
CC	GO:0005578	proteinaceous extracellular matrix	347	48	18.4432	2.60258	7.11058e-10	1.05237e-07	333;1116;1277;1278;1280;1289;1290;1292;1293;1298;1306;1842;1946;2202;2246;2335;3371;3909;4053;4060;4239;4856;4958;4969;5176;5803;6695;7049;7079;7373;7474;7481;8404;9508;9806;10082;11117;22795;23767;23768;25890;50859;79625;79875;81792;83872;92949;255743	GPC6;EMILIN1;CHI3L1;COL1A1;COL1A2;COL2A1;COL5A1;COL5A2;COL6A2;COL6A3;COL9A2;COL15A1;ECM2;EFNA5;EFEMP1;FGF1;NID2;FN1;FLRT3;FLRT2;NPNT;ABI3BP;APLP1;TNC;LAMA3;LTBP2;LUM;MFAP4;NOV;OMD;OGN;SPOCK3;SERPINF1;PTPRZ1;SPOCK1;TGFBR3;TIMP4;COL14A1;WNT5A;WNT11;NDNF;THSD4;ADAMTS12;HMCN1;SPARCL1;ADAMTSL1;ADAMTS3;SPOCK2
CC	GO:0030424	axon	379	43	20.144	2.13463	1.72583e-06	0.000127711	134;214;547;1020;1826;1837;2823;4137;4685;4856;4897;5176;5798;5905;6334;6695;6855;7345;7804;8120;8829;8851;9001;9479;9638;9900;10382;22859;23022;23025;23046;23114;23208;23242;23413;23767;26052;54407;55752;57556;79784;81544;253559	CDK5;TUBB4A;ADORA1;DSCAM;DTNA;ALCAM;ADGRL1;PALLD;UNC13A;KIF21B;NFASC;SYT11;COBL;NCS1;FLRT3;CADM2;DNM3;GPM6A;MAPT;NCAM2;NOV;NRCAM;SERPINF1;SLC38A2;KIF1A;SEPT11;SEMA6A;PTPRN;RANGAP1;SCN8A;SPOCK1;SYP;UCHL1;LRP8;MYH14;AP3B2;GDPD5;NRP1;CDK5R1;HAP1;MAPK8IP1;FEZ1;SV2A
CC	GO:0044420	extracellular matrix component	118	20	6.27175	3.1889	3.46805e-06	0.00017109	333;1277;1278;1280;1289;1290;1306;1946;2335;3371;3909;4060;4239;5176;5803;7373;22795;79875;83872;255743	COL1A1;COL1A2;COL2A1;COL5A1;COL5A2;COL15A1;EFNA5;NID2;FN1;NPNT;APLP1;TNC;LAMA3;LUM;MFAP4;SERPINF1;PTPRZ1;COL14A1;THSD4;HMCN1
CC	GO:0044297	cell body	472	46	25.087	1.83362	4.25901e-05	0.00132729	94;134;214;774;1020;1152;1501;1536;1728;1809;1917;2026;2670;2775;2823;3798;4038;4137;4856;5136;5176;5420;5798;6017;6272;6285;7345;7804;8516;8829;8851;9479;9775;10382;10458;23208;23242;23400;54407;57125;79739;79953;80023;81544;84249;85442	CDK5;TUBB4A;BAIAP2;CKB;ADORA1;CTNND2;CYBB;NQO1;DPYSL3;EEF1A2;ENO2;ALCAM;SYT11;COBL;ATP13A2;GFAP;GNAO1;GPM6A;KIF5A;LRP4;MAPT;NOV;PDE1A;SERPINF1;PODXL;SLC38A2;PLXDC1;PTPRN;RLBP1;SORT1;S100B;UCHL1;CACNA1B;LRP8;TTLL7;SYNDIG1;NRSN2;GDPD5;PSD2;ITGA8;KNDC1;NRP1;CDK5R1;ACVRL1;MAPK8IP1;EIF4A3
CC	GO:0098797	plasma membrane protein complex	222	27	11.7994	2.28825	4.61033e-05	0.00132729	843;999;1000;1756;2702;2706;2775;2786;2788;3077;3111;3680;3691;3696;4038;6444;7049;8516;8787;10188;10297;10804;22801;54331;57692;84251;255743	CDH2;TNK2;APC2;GJB6;DMD;ITGA11;NPNT;GJA5;GJB2;GNAO1;GNG4;GNG7;HFE;HLA-DOA;ITGA9;ITGB4;ITGB8;LRP4;GNG2;MAGEE1;SGCD;TGFBR3;SGIP1;CASP10;ITGA8;RGS9;CDH1
CC	GO:0005581	collagen trimer	88	15	4.67724	3.20702	5.38092e-05	0.00132729	1277;1278;1280;1289;1290;1292;1293;1298;1306;4060;7373;11117;78989;81035;114905	EMILIN1;C1QTNF7;COL1A1;COL1A2;COL2A1;COL5A1;COL5A2;COL6A2;COL6A3;COL9A2;COL15A1;LUM;COL14A1;COLEC11;COLEC12
CC	GO:0030425	dendrite	465	44	24.715	1.7803	0.000124963	0.00264208	94;134;214;378;774;1020;1152;1501;1536;2534;2775;2823;4038;4137;4842;4856;5905;6272;6792;7804;8626;8851;9479;9638;9758;9775;10458;23046;23208;23242;23413;26052;26232;54407;55752;57125;57502;57692;79083;79739;79953;84249;85442;196883	CDK5;BAIAP2;CKB;ADORA1;CTNND2;CYBB;ADCY4;ALCAM;KIF21B;SYT11;COBL;NCS1;FYN;DNM3;FBXO2;GNAO1;GPM6A;ARF4;LRP4;MAPT;NOS1;NOV;SLC38A2;SEPT11;PLXDC1;NLGN4X;MAGEE1;RANGAP1;SORT1;CDKL5;CACNA1B;LRP8;MLPH;TTLL7;SYNDIG1;PSD2;KNDC1;TP63;CDK5R1;ACVRL1;MAPK8IP1;FEZ1;FRMPD4;EIF4A3
CC	GO:0098794	postsynapse	373	36	19.8251	1.81588	0.000355101	0.00656937	120;134;378;577;613;815;1020;1139;1142;1145;1756;2039;2534;2562;2823;4038;4134;4842;6695;7804;8516;8851;9201;9229;9758;10458;10505;23208;23413;26045;26052;26232;55752;57502;57692;79953	CDK5;BAIAP2;SEMA4F;CHRNA7;CHRNB3;CHRNE;ADD3;ADORA1;DMD;DMTN;SYT11;NCS1;FYN;GABRB3;LRRTM2;DNM3;FBXO2;GPM6A;ARF4;LRP4;MAP4;NOS1;SEPT11;NLGN4X;MAGEE1;ADGRB3;BCR;SPOCK1;LRP8;SYNDIG1;CAMK2A;ITGA8;CDK5R1;DCLK1;DLGAP1;FRMPD4
CC	GO:0098589	membrane region	351	34	18.6558	1.82249	0.000483014	0.0079429	117;858;871;999;1000;1756;1946;1947;2534;2824;3098;3329;3778;3791;4038;4842;4846;4952;5420;5903;6272;6513;7223;7804;9289;10188;23209;23213;25999;51090;84251;146760;285704;100133941	CDH2;CD24;TNK2;ADCYAP1R1;RTN4RL1;DMD;EFNA5;EFNB1;MLC1;SULF1;FYN;CLIP3;GPM6B;RGMB;HK1;HSPD1;KCNMA1;KDR;LRP4;NOS1;NOS3;OCRL;PLLP;PODXL;RANBP2;SORT1;SLC2A1;TRPC4;LRP8;SGIP1;CAV2;SERPINH1;ADGRG1;CDH1
CC	GO:0030427	site of polarized growth	144	18	7.65366	2.35181	0.000602043	0.00891024	801;1020;1809;1826;2823;4137;6792;8829;8851;9479;10129;22859;23022;23046;23242;23767;79784;81544	FRY;CDK5;DPYSL3;DSCAM;ADGRL1;PALLD;KIF21B;COBL;FLRT3;GPM6A;MAPT;CDKL5;MYH14;CALM1;GDPD5;NRP1;CDK5R1;MAPK8IP1
CC	GO:0043209	myelin sheath	165	19	8.76982	2.16652	0.00118167	0.0158988	1152;1267;1917;2026;2670;2775;3329;5010;5306;7345;10100;10382;10397;11076;23114;29993;51090;79784;83700	TSPAN2;TUBB4A;NDRG1;TPPP;CKB;CNP;EEF1A2;ENO2;NFASC;GFAP;GNAO1;PACSIN1;HSPD1;CLDN11;PLLP;PITPNA;UCHL1;MYH14;JAM3
CC	GO:0098984	neuron to neuron synapse	193	21	10.258	2.04718	0.0013831	0.0169332	120;134;613;815;1020;2039;2534;4038;4134;6695;7804;8516;8851;9201;9229;10458;23208;23413;26052;57502;79953	CDK5;BAIAP2;ADD3;ADORA1;DMTN;SYT11;NCS1;FYN;DNM3;LRP4;MAP4;NLGN4X;BCR;SPOCK1;LRP8;SYNDIG1;CAMK2A;ITGA8;CDK5R1;DCLK1;DLGAP1
CC	GO:0005875	microtubule associated complex	143	17	7.60051	2.23669	0.00148737	0.0169332	547;1767;1780;3797;3798;3800;4133;4134;4281;5903;7461;7804;10120;11127;23046;113220;196385	ACTR1B;KIF3A;KIF12;DNAH5;DYNC1I1;DNAH10;KIF21B;KIF3C;KIF5A;KIF5C;MAP2;MAP4;MID1;KIF1A;RANBP2;CLIP2;LRP8
CC	GO:0005788	endoplasmic reticulum lumen	200	21	10.6301	1.97552	0.00215561	0.0227879	871;1277;1278;1280;1289;1290;1292;1293;1298;1306;1906;2882;7373;7474;10345;51661;57333;60681;92949;143888;493869	TRDN;COL1A1;COL1A2;COL2A1;COL5A1;COL5A2;COL6A2;COL6A3;COL9A2;COL15A1;KDELC2;EDN1;GPX7;GPX8;FKBP7;RCN3;FKBP10;COL14A1;WNT5A;SERPINH1;ADAMTSL1
CC	GO:0097060	synaptic membrane	274	26	14.5632	1.78532	0.002895	0.0266587	134;613;815;1020;1139;1142;1145;1756;2562;4038;6804;6855;8516;9229;10505;22859;23025;23208;23413;23767;26045;57502;57692;79953;112755;140730	CDK5;SEMA4F;STX1B;CHRNA7;CHRNB3;CHRNE;ADORA1;RIMS4;DMD;ADGRL1;UNC13A;SYT11;NCS1;FLRT3;GABRB3;LRRTM2;LRP4;NLGN4X;MAGEE1;BCR;STX1A;SYP;SYNDIG1;CAMK2A;ITGA8;DLGAP1
CC	GO:0098793	presynapse	317	29	16.8487	1.7212	0.00293195	0.0266587	134;774;815;1020;2571;5798;6582;6804;6855;8447;8497;8938;9001;9369;9783;9900;22859;23025;23208;23767;29993;30061;57586;79953;84446;112755;127262;140730;388662	CDK5;STX1B;TPRG1L;ADORA1;RIMS4;ADGRL1;UNC13A;SYT11;FLRT3;GAD1;PACSIN1;SLC40A1;SLC6A17;SYT13;PTPRN;SLC22A2;STX1A;SYP;CACNA1B;SYNDIG1;CAMK2A;BRSK1;DOC2B;PPFIA4;BAIAP3;HAP1;NRXN3;RIMS3;SV2A
CC	GO:0005874	microtubule	391	34	20.7818	1.63604	0.00306215	0.0266587	547;801;1767;1780;3797;3798;3800;4133;4134;4137;4281;5423;7461;9638;10120;10297;10382;10397;10808;11076;11127;23046;26052;27436;55137;57662;79739;79827;83659;113220;157922;196385;252969;283987	ACTR1B;APC2;TUBB4A;NDRG1;HSPH1;TPPP;KIF3A;KIF12;CAMSAP1;DNAH5;DYNC1I1;DNAH10;KIF21B;NEIL2;DNM3;EML4;HID1;KIF3C;KIF5A;KIF5C;MAP2;MAP4;MAPT;MID1;POLB;KIF1A;FIGN;CAMSAP3;CLIP2;TTLL7;CLMP;CALM1;TEKT1;FEZ1
CC	GO:0015629	actin cytoskeleton	456	38	24.2366	1.56788	0.00373251	0.0306895	999;1000;1809;2037;2039;2534;3077;4082;4430;4629;4638;6513;6804;7739;9001;10120;10297;10458;10625;22885;23022;23242;23580;25802;27147;29109;51474;55752;56776;57216;79083;79778;79784;83543;84448;84952;91807;134265	CDH2;ACTR1B;APC2;BAIAP2;IVNS1ABP;AFAP1L1;DPYSL3;EPB41L2;DMTN;ABLIM3;PALLD;COBL;CDC42EP4;FYN;LMOD1;DENND2A;FHOD1;HFE;MARCKS;MYO1B;MYH11;MYLK;LIMA1;SEPT11;FMN2;VANGL2;SLC2A1;STX1A;ZNF185;MLPH;MICALL2;MYH14;AIF1L;ABLIM2;CGNL1;HAP1;MYLK3;CDH1
CC	GO:0060076	excitatory synapse	23	5	1.22246	4.09011	0.00630129	0.0490837	6855;23208;26045;57502;79953	SYT11;LRRTM2;NLGN4X;SYP;SYNDIG1
MF	GO:0005518	collagen binding	64	14	3.24422	4.31537	2.89795e-06	0.000779548	871;1513;1842;2335;3680;4060;5118;7373;8404;9289;9902;22795;22801;25890	CTSK;ECM2;NID2;ITGA11;FN1;ABI3BP;ITGA9;LUM;PCOLCE;COL14A1;SPARCL1;SERPINH1;ADGRG1;MRC2
MF	GO:0030507	spectrin binding	26	8	1.31796	6.06998	2.88395e-05	0.00263202	1780;2037;2039;5798;10083;11127;57662;157922	USH1C;KIF3A;CAMSAP1;DYNC1I1;EPB41L2;DMTN;CAMSAP3;PTPRN
MF	GO:0005539	glycosaminoglycan binding	201	25	10.1889	2.45366	2.93534e-05	0.00263202	333;1289;1809;1839;1842;2246;2255;2335;3053;3075;4053;4192;4856;4969;5118;5270;7049;8829;9289;9508;9806;25890;50859;53834;79625	COL5A1;DPYSL3;HBEGF;ECM2;FGF1;FGF10;FN1;ABI3BP;SERPIND1;CFH;APLP1;LTBP2;MDK;NOV;OGN;SPOCK3;PCOLCE;SERPINE2;FGFRL1;TGFBR3;NDNF;NRP1;ADGRG1;ADAMTS3;SPOCK2
MF	GO:0015631	tubulin binding	286	31	14.4976	2.13829	5.26383e-05	0.00353992	547;1780;2534;3797;3798;3800;4133;4134;4137;4281;5423;7461;9638;10297;10397;10808;11076;11127;23046;23208;23255;25999;26052;27436;57662;79739;84251;84446;113220;157922;252969	APC2;NDRG1;HSPH1;TPPP;KIF3A;KIF12;CAMSAP1;DYNC1I1;KIF21B;SYT11;MTCL1;NEIL2;FYN;CLIP3;DNM3;EML4;KIF3C;KIF5A;KIF5C;MAP2;MAP4;MAPT;MID1;POLB;KIF1A;CAMSAP3;CLIP2;TTLL7;SGIP1;BRSK1;FEZ1
MF	GO:1901681	sulfur compound binding	238	27	12.0644	2.23798	7.30823e-05	0.00393183	333;1289;1809;1839;1842;2246;2255;2335;3053;3075;4053;4192;4856;4969;5118;5270;6262;7049;8829;9289;9508;10082;25890;51363;53834;79625;414149	GPC6;COL5A1;DPYSL3;HBEGF;ECM2;FGF1;FGF10;FN1;ABI3BP;SERPIND1;CFH;APLP1;LTBP2;ACBD7;MDK;NOV;OGN;PCOLCE;CHST15;SERPINE2;FGFRL1;RYR2;TGFBR3;NDNF;NRP1;ADGRG1;ADAMTS3
MF	GO:0001948	glycoprotein binding	102	14	5.17047	2.70769	0.00060925	0.0273147	999;1289;1513;1756;2534;2670;3075;3371;4133;5327;6804;7431;10082;26232	GPC6;COL5A1;CTSK;DMD;FYN;FBXO2;GFAP;CFH;TNC;MAP2;PLAT;STX1A;VIM;CDH1
MF	GO:0019838	growth factor binding	128	16	6.48843	2.46593	0.000736434	0.0279424	94;1277;1278;1280;1289;3485;3557;3691;3791;4053;4856;6272;7049;8829;9001;53834	COL1A1;COL1A2;COL2A1;COL5A1;IGFBP2;IL1RN;ITGB4;KDR;LTBP2;NOV;FGFRL1;SORT1;TGFBR3;NRP1;HAP1;ACVRL1
MF	GO:0005085	guanyl-nucleotide exchange factor activity	305	29	15.4607	1.87572	0.000831002	0.0279424	29;378;613;801;815;816;1102;1839;2066;2246;2255;2534;5866;8660;10044;10276;23101;26084;27147;50649;55785;57480;64283;84249;85442;117289;152273;163259;414918	SH2D3C;NET1;RCBTB2;TAGAP;FGD5;DENND2C;HBEGF;ERBB4;FGF1;FGF10;MCF2L2;FYN;ARHGEF26;DENND2A;ABR;ARF4;DENND6B;ARHGEF4;FGD6;PLEKHG1;RAB3IL1;BCR;ARHGEF28;CALM1;CAMK2A;CAMK2B;PSD2;KNDC1;IRS2
MF	GO:0000982	transcription factor activity, RNA polymerase II core promoter proximal region sequence-specific binding	342	31	17.3363	1.78816	0.00122739	0.034472	467;860;1879;2303;2354;2494;3131;3280;3607;3726;4929;5080;5241;6495;6591;6662;6721;6913;6926;6943;7101;7545;7547;8626;9314;11107;23414;51804;93649;128553;253738	PRDM5;TSHZ2;EBF1;FOXC2;ZFPM2;FOSB;NR5A2;EBF3;HLF;HES1;FOXK2;JUNB;ATF3;NR4A2;PAX6;SIX4;PGR;SIX1;SNAI2;SOX9;SREBF2;TBX15;TBX3;TCF21;NR2E1;ZIC1;ZIC3;RUNX2;TP63;KLF4;MYOCD
MF	GO:0005516	calmodulin binding	187	20	9.47919	2.10988	0.00128149	0.034472	120;815;816;4082;4133;4430;4629;4638;4842;4846;5136;5331;6262;6263;23025;23604;57662;79784;84254;157922	ADD3;CAMSAP1;UNC13A;DAPK2;MARCKS;MAP2;MYO1B;MYH11;MYLK;NOS1;NOS3;PDE1A;PLCB3;CAMSAP3;RYR2;RYR3;MYH14;CAMK2A;CAMK2B;CAMKK1
MF	GO:0005201	extracellular matrix structural constituent	77	11	3.9032	2.8182	0.00164312	0.0401816	1116;1277;1278;1280;1289;1290;1298;1306;4060;7373;11117	EMILIN1;CHI3L1;COL1A1;COL1A2;COL2A1;COL5A1;COL5A2;COL9A2;COL15A1;LUM;COL14A1
MF	GO:0045499	chemorepellent activity	27	6	1.36865	4.38387	0.00196429	0.0440328	1946;10505;23767;23768;56920;57556	SEMA4F;EFNA5;FLRT3;FLRT2;SEMA3G;SEMA6A
BP: Biological Process, CC: Cellular Component, MC: Molecular Component, C: number of reference genes in the category, O: number of genes in the gene set and also in the category, E: expected number in the category, R: Ratio of enrichment and FDR: p-value adjusted by multiple test adjustment (FDR).
