# Supplementary material for: Are the 50’s, the transition decade, in choroid plexus aging?
Source: GeroScience. 2021 Feb 12;43(1):225–37. doi: 10.1007/s11357-021-00329-x (PMC8050122; doi:10.1007/s11357-021-00329-x)
Supplement: Supplementary file 6 — (XLSX 13 kb) [file 11357_2021_329_MOESM6_ESM.xlsx]

## Sheet: Plan1
Table S4: GO enrichment analysis (Homo sapiens) of cluster 3 genes (n = 117)
GO Type	GO ID	Description	C	O	E	R	PValue	FDR	Genes in the GO (EntrezGene)	Genes in the GO (Symbol)
BP	GO:0043062	extracellular structure organization	329	10	2.14515	4.66169	5.49297e-05	0.0322545	999;1277;1278;1513;4060;6423;22795;55959;79875;83700	COL1A1;COL1A2;CTSK;NID2;LUM;SULF2;SFRP2;THSD4;JAM3;CDH1
BP	GO:1903829	positive regulation of cellular protein localization	362	10	2.36031	4.23673	0.000121381	0.0322545	999;1513;3176;3280;6423;7545;22885;55959;161291;164153	CTSK;TMEM30B;UBL4B;ABLIM3;HNMT;HES1;SULF2;SFRP2;ZIC1;CDH1
BP	GO:0001503	ossification	364	10	2.37335	4.21345	0.000126986	0.0322545	653;1277;1513;1836;3397;4330;4958;6423;79633;196527	COL1A1;CTSK;SLC26A2;ANO6;ID1;MN1;OMD;SFRP2;BMP5;FAT4
BP	GO:0060485	mesenchyme development	241	8	1.57137	5.09111	0.00017458	0.0332574	653;1277;3280;6423;6943;7049;8854;54796	COL1A1;HES1;BNC2;SFRP2;BMP5;TCF21;TGFBR3;ALDH1A2
BP	GO:0001501	skeletal system development	481	11	3.13622	3.50741	0.000286606	0.0358763	653;1277;1278;4060;6423;25976;27086;55959;79633;81792;196527	COL1A1;COL1A2;ANO6;TIPARP;FOXP1;LUM;SULF2;SFRP2;BMP5;FAT4;ADAMTS12
BP	GO:0015695	organic cation transport	21	3	0.136924	21.9099	0.000327673	0.0358763	6581;6582;55244	SLC47A1;SLC22A3;SLC22A2
BP	GO:0055123	digestive system development	146	6	0.951949	6.30286	0.000380142	0.0358763	3280;6423;6943;8854;79633;79827	HES1;SFRP2;TCF21;FAT4;CLMP;ALDH1A2
BP	GO:1904951	positive regulation of establishment of protein localization	499	11	3.25358	3.38089	0.000391699	0.0358763	999;1513;3176;3280;4826;6423;7545;22885;55959;161291;164153	CTSK;TMEM30B;UBL4B;ABLIM3;HNMT;HES1;NNAT;SULF2;SFRP2;ZIC1;CDH1
BP	GO:0071772	response to BMP	149	6	0.97151	6.17596	0.000423736	0.0358763	653;3280;3397;6423;7049;81792	HES1;ID1;SFRP2;BMP5;TGFBR3;ADAMTS12
BP	GO:0032386	regulation of intracellular transport	491	10	3.20142	3.12362	0.00133047	0.0977692	999;1513;3176;3280;6423;7545;22885;55959;161291;164153	CTSK;TMEM30B;UBL4B;ABLIM3;HNMT;HES1;SULF2;SFRP2;ZIC1;CDH1
CC	GO:0044420	extracellular matrix component	118	6	0.632233	9.49017	3.63106e-05	0.00537397	1277;1278;4060;22795;79875;83872	COL1A1;COL1A2;NID2;LUM;THSD4;HMCN1
CC	GO:0005578	proteinaceous extracellular matrix	347	9	1.85919	4.84081	7.95925e-05	0.00588985	1277;1278;4060;4958;7049;22795;79875;81792;83872	COL1A1;COL1A2;NID2;LUM;OMD;TGFBR3;THSD4;ADAMTS12;HMCN1
CC	GO:0005581	collagen trimer	88	4	0.471496	8.48364	0.00122145	0.0602583	1277;1278;4060;81035	COL1A1;COL1A2;LUM;COLEC12
CC	GO:0030057	desmosome	24	2	0.12859	15.5533	0.00720224	0.266483	1832;83700	DSP;JAM3
CC	GO:0031252	cell leading edge	348	6	1.86455	3.21793	0.0102563	0.303587	378;999;6643;7431;22885;55785	ABLIM3;ARF4;FGD6;SNX2;VIM;CDH1
CC	GO:0005796	Golgi lumen	92	3	0.492928	6.08609	0.0130123	0.32097	4060;4958;6383	LUM;OMD;SDC2
CC	GO:0044437	vacuolar part	412	6	2.20746	2.71806	0.0219604	0.401954	1513;3111;4060;4958;6383;23604	CTSK;DAPK2;HLA-DOA;LUM;OMD;SDC2
CC	GO:0044440	endosomal part	431	6	2.30926	2.59824	0.0267032	0.401954	1513;3111;4430;6643;9445;10397	NDRG1;CTSK;HLA-DOA;MYO1B;SNX2;ITM2B
CC	GO:0005913	cell-cell adherens junction	318	5	1.70381	2.93459	0.0269617	0.401954	999;1832;4430;6643;10397	NDRG1;DSP;MYO1B;SNX2;CDH1
CC	GO:0098797	plasma membrane protein complex	222	4	1.18946	3.36288	0.0306013	0.401954	999;2706;3111;7049	GJB2;HLA-DOA;TGFBR3;CDH1
BP: Biological Process, CC: Cellular Component, MC: Molecular Component, C: number of reference genes in the category, O: number of genes in the gene set and also in the category, E: expected number in the category, R: Ratio of enrichment and FDR: p-value adjusted by multiple test adjustment (FDR).
