# Supplementary material for: Are the 50’s, the transition decade, in choroid plexus aging?
Source: GeroScience. 2021 Feb 12;43(1):225–37. doi: 10.1007/s11357-021-00329-x (PMC8050122; doi:10.1007/s11357-021-00329-x)
Supplement: Supplementary file 7 — (XLSX 17 kb) [file 11357_2021_329_MOESM7_ESM.xlsx]

## Sheet: Plan1
Table S5: GO enrichment analysis (Homo sapiens) of cluster 2 genes (n = 134)
GO Type	GO ID	Description	C	O	E	R	PValue	FDR	Genes in the GO (EntrezGene)	Genes in the GO (Symbol)
BP	GO:0016358	dendrite development	188	12	1.39901	8.57751	1.45999e-08	6.71972e-06	577;815;816;1501;1826;4133;8851;9201;9856;23043;29993;85442	CTNND2;DSCAM;TNIK;PACSIN1;MAP2;ADGRB3;CAMK2A;CAMK2B;KNDC1;CDK5R1;DCLK1;KIAA0319
BP	GO:0006836	neurotransmitter transport	193	12	1.43622	8.35529	1.95854e-08	6.71972e-06	774;815;4842;8497;9369;9900;22859;23208;57586;112755;140730;388662	STX1B;RIMS4;ADGRL1;SYT11;SLC6A17;NOS1;SYT13;CACNA1B;CAMK2A;PPFIA4;NRXN3;SV2A
BP	GO:0050808	synapse organization	241	13	1.79341	7.24877	2.64556e-08	6.71972e-06	577;782;816;1501;1826;3371;4137;4897;9369;9758;9806;22859;23114	CTNND2;DSCAM;ADGRL1;NFASC;TNC;MAPT;NRCAM;ADGRB3;CACNB1;CAMK2B;NRXN3;FRMPD4;SPOCK2
BP	GO:0001505	regulation of neurotransmitter levels	192	11	1.42877	7.69891	1.82044e-07	3.46794e-05	774;815;4842;8497;9369;9900;22859;23208;57586;112755;140730	STX1B;RIMS4;ADGRL1;SYT11;NOS1;SYT13;CACNA1B;CAMK2A;PPFIA4;NRXN3;SV2A
BP	GO:0010975	regulation of neuron projection development	407	14	3.0287	4.62244	1.85886e-06	0.000271811	577;816;1826;4137;4897;8851;9856;23043;23413;29993;56920;65009;85442;112755	STX1B;DSCAM;TNIK;NCS1;PACSIN1;MAPT;NRCAM;SEMA3G;ADGRB3;NDRG4;CAMK2B;KNDC1;CDK5R1;KIAA0319
BP	GO:0099531	presynaptic process involved in chemical synaptic transmission	154	9	1.146	7.85343	2.14024e-06	0.000271811	774;815;8497;9369;22859;23208;57586;112755;140730	STX1B;RIMS4;ADGRL1;SYT11;SYT13;CACNA1B;CAMK2A;PPFIA4;NRXN3
BP	GO:0061564	axon development	452	14	3.36357	4.16224	6.26519e-06	0.000682011	1826;3371;3798;3800;4137;4685;4897;5803;8851;9201;9369;23114;56920;57216	DSCAM;NFASC;TNC;KIF5A;KIF5C;MAPT;NCAM2;NRCAM;SEMA3G;VANGL2;PTPRZ1;CDK5R1;DCLK1;NRXN3
BP	GO:0018210	peptidyl-threonine modification	108	7	0.803685	8.70988	1.55566e-05	0.00148177	815;816;2039;8851;9201;84254;91807	DMTN;CAMK2A;CAMK2B;CAMKK1;CDK5R1;MYLK3;DCLK1
BP	GO:0060560	developmental growth involved in morphogenesis	212	9	1.5776	5.70485	2.84314e-05	0.00240719	1826;2246;3371;4137;4897;8851;9201;56920;57216	DSCAM;FGF1;TNC;MAPT;NRCAM;SEMA3G;VANGL2;CDK5R1;DCLK1
BP	GO:0097485	neuron projection guidance	221	9	1.64458	5.47253	3.9391e-05	0.00300159	1826;3798;3800;4897;8851;9369;23114;56920;57216	DSCAM;NFASC;KIF5A;KIF5C;NRCAM;SEMA3G;VANGL2;CDK5R1;NRXN3
BP	GO:0099003	vesicle-mediated transport in synapse	128	7	0.952516	7.34896	4.67082e-05	0.0032356	8120;22859;23208;29993;57586;112755;140730	STX1B;RIMS4;ADGRL1;SYT11;PACSIN1;SYT13;AP3B2
BP	GO:0021700	developmental maturation	242	9	1.80085	4.99764	7.95293e-05	0.00505011	577;816;4897;5798;6855;8851;9369;22859;23114	ADGRL1;NFASC;NRCAM;ADGRB3;PTPRN;SYP;CAMK2B;CDK5R1;NRXN3
BP	GO:0022604	regulation of cell morphogenesis	433	12	3.22218	3.72418	8.84612e-05	0.00518519	577;816;1826;2039;4137;4897;8851;23043;56920;57194;84630;85442	DSCAM;DMTN;TNIK;MAPT;NRCAM;SEMA3G;ATP10A;ADGRB3;CAMK2B;TTBK1;KNDC1;CDK5R1
BP	GO:0099504	synaptic vesicle cycle	118	6	0.878101	6.83293	0.000247046	0.0126859	22859;23208;29993;57586;112755;140730	STX1B;RIMS4;ADGRL1;SYT11;PACSIN1;SYT13
BP	GO:0018209	peptidyl-serine modification	285	9	2.12084	4.24361	0.000272405	0.0126859	815;816;2039;8851;9201;9806;84254;84630;91807	DMTN;CAMK2A;CAMK2B;CAMKK1;TTBK1;CDK5R1;MYLK3;DCLK1;SPOCK2
BP	GO:0007018	microtubule-based movement	226	8	1.68179	4.75685	0.000281236	0.0126859	3797;3798;3800;4137;8120;11127;23046;56776	KIF3A;KIF21B;KIF3C;KIF5A;KIF5C;MAPT;FMN2;AP3B2
BP	GO:0050803	regulation of synapse structure or activity	121	6	0.900425	6.66352	0.000283019	0.0126859	577;816;9369;9758;22859;112755	STX1B;ADGRL1;ADGRB3;CAMK2B;NRXN3;FRMPD4
BP	GO:0042391	regulation of membrane potential	360	10	2.67895	3.7328	0.000346367	0.0146629	774;2903;4137;4897;6262;6334;56853;112755;140730;284129	STX1B;RIMS4;SLC26A11;GRIN2A;MAPT;NRCAM;CELF4;RYR2;SCN8A;CACNA1B
BP	GO:0030705	cytoskeleton-dependent intracellular transport	129	6	0.959957	6.25028	0.000399302	0.0160141	3797;3798;3800;4137;8120;11127	KIF3A;KIF3C;KIF5A;KIF5C;MAPT;AP3B2
BP	GO:0001764	neuron migration	135	6	1.00461	5.97249	0.000508744	0.0191971	2066;4897;8851;9201;9289;9856	ERBB4;NRCAM;CDK5R1;DCLK1;ADGRG1;KIAA0319
BP	GO:0008037	cell recognition	136	6	1.01205	5.92857	0.000529054	0.0191971	1826;4685;4897;8851;199731;253559	DSCAM;CADM4;CADM2;NCAM2;NRCAM;CDK5R1
BP	GO:0006887	exocytosis	399	10	2.96917	3.36794	0.000771809	0.0267327	29;2039;22859;23208;23400;23413;57586;112755;140730;376267	STX1B;RIMS4;DMTN;ADGRL1;SYT11;ATP13A2;NCS1;ABR;RAB15;SYT13
BP	GO:0072511	divalent inorganic cation transport	414	10	3.08079	3.24592	0.00102224	0.0327401	117;774;782;815;816;2775;2903;4842;6262;23413	ADCYAP1R1;NCS1;GNAO1;GRIN2A;NOS1;RYR2;CACNA1B;CACNB1;CAMK2A;CAMK2B
BP	GO:0051640	organelle localization	495	11	3.68356	2.98624	0.00112804	0.0327401	3797;4137;8120;11127;22859;23208;29993;56776;57586;112755;140730	KIF3A;STX1B;RIMS4;ADGRL1;SYT11;PACSIN1;KIF3C;MAPT;FMN2;SYT13;AP3B2
BP	GO:0010721	negative regulation of cell development	280	8	2.08363	3.83946	0.00115119	0.0327401	2039;2066;8851;9283;9289;9856;56920;112755	STX1B;DMTN;ERBB4;SEMA3G;CDK5R1;GPR37L1;ADGRG1;KIAA0319
BP	GO:0050804	modulation of synaptic transmission	280	8	2.08363	3.83946	0.00115119	0.0327401	815;816;2903;6855;23208;56853;112755;140730	STX1B;RIMS4;SYT11;GRIN2A;CELF4;SYP;CAMK2A;CAMK2B
BP	GO:0023061	signal release	421	10	3.13288	3.19195	0.00116008	0.0327401	774;815;5798;8497;9369;22859;23208;57586;112755;140730	STX1B;RIMS4;ADGRL1;SYT11;SYT13;PTPRN;CACNA1B;CAMK2A;PPFIA4;NRXN3
BP	GO:0060627	regulation of vesicle-mediated transport	442	10	3.28916	3.04029	0.00166765	0.0445563	29;23208;23400;23413;29993;57586;65009;112755;140730;376267	STX1B;RIMS4;SYT11;ATP13A2;NCS1;ABR;PACSIN1;RAB15;SYT13;NDRG4
BP	GO:0051962	positive regulation of nervous system development	443	10	3.2966	3.03343	0.00169571	0.0445563	577;816;1826;4137;4897;9283;9369;22859;29993;65009	DSCAM;ADGRL1;PACSIN1;MAPT;NRCAM;ADGRB3;NDRG4;CAMK2B;GPR37L1;NRXN3
CC	GO:0030424	axon	379	21	3.57394	5.87587	2.85751e-11	4.22912e-09	1826;1837;4137;4685;4897;5798;5905;6334;6855;8120;8851;9479;9900;10382;22859;23022;23046;23114;23208;23413;253559	TUBB4A;DSCAM;DTNA;ADGRL1;PALLD;KIF21B;NFASC;SYT11;NCS1;CADM2;MAPT;NCAM2;NRCAM;PTPRN;RANGAP1;SCN8A;SYP;AP3B2;CDK5R1;MAPK8IP1;SV2A
CC	GO:0098793	presynapse	317	15	2.98928	5.01792	2.23565e-07	1.65438e-05	774;815;2903;5798;6855;8497;9369;9900;22859;23208;29993;57586;112755;140730;388662	STX1B;RIMS4;ADGRL1;SYT11;GRIN2A;PACSIN1;SLC6A17;SYT13;PTPRN;SYP;CACNA1B;CAMK2A;PPFIA4;NRXN3;SV2A
CC	GO:0030425	dendrite	465	15	4.38491	3.42082	2.54953e-05	0.00125777	774;1501;2775;4137;4842;5905;8851;9479;9758;23046;23208;23413;26232;84249;85442	CTNND2;KIF21B;SYT11;NCS1;FBXO2;GNAO1;MAPT;NOS1;RANGAP1;CACNA1B;PSD2;KNDC1;CDK5R1;MAPK8IP1;FRMPD4
CC	GO:0030427	site of polarized growth	144	8	1.35791	5.89141	6.0052e-05	0.00222192	1826;4137;8851;9479;10129;22859;23022;23046	FRY;DSCAM;ADGRL1;PALLD;KIF21B;MAPT;CDK5R1;MAPK8IP1
CC	GO:0044297	cell body	472	14	4.45092	3.14542	0.000120979	0.00358099	774;1501;2775;3798;4137;5420;5798;8851;9479;10382;23208;23400;84249;85442	TUBB4A;CTNND2;SYT11;ATP13A2;GNAO1;KIF5A;MAPT;PODXL;PTPRN;CACNA1B;PSD2;KNDC1;CDK5R1;MAPK8IP1
CC	GO:0098794	postsynapse	373	12	3.51736	3.41165	0.000183658	0.00453023	577;815;2039;2903;4842;8851;9201;9229;9758;23208;23413;26232	DMTN;SYT11;NCS1;FBXO2;GRIN2A;NOS1;ADGRB3;CAMK2A;CDK5R1;DCLK1;DLGAP1;FRMPD4
CC	GO:0098984	neuron to neuron synapse	193	8	1.81997	4.39567	0.000452497	0.00956709	815;2039;2903;8851;9201;9229;23208;23413	DMTN;SYT11;NCS1;GRIN2A;CAMK2A;CDK5R1;DCLK1;DLGAP1
CC	GO:0005874	microtubule	391	11	3.6871	2.98338	0.00106496	0.017573	3797;3798;3800;4133;4137;10297;10382;11076;11127;23046;252969	APC2;TUBB4A;TPPP;KIF3A;KIF21B;NEIL2;KIF3C;KIF5A;KIF5C;MAP2;MAPT
CC	GO:0097060	synaptic membrane	274	9	2.5838	3.48324	0.00106863	0.017573	815;2903;6855;9229;22859;23208;23413;112755;140730	STX1B;RIMS4;ADGRL1;SYT11;NCS1;GRIN2A;SYP;CAMK2A;DLGAP1
CC	GO:0030133	transport vesicle	337	10	3.17788	3.14675	0.00121911	0.0180428	2903;5798;6855;9900;23208;23400;57216;57586;112755;388662	STX1B;SYT11;ATP13A2;GRIN2A;SLC6A17;VANGL2;SYT13;PTPRN;SYP;SV2A
CC	GO:0005875	microtubule associated complex	143	6	1.34848	4.44946	0.00225398	0.0303262	3797;3798;3800;4133;11127;23046	KIF3A;KIF21B;KIF3C;KIF5A;KIF5C;MAP2
CC	GO:0044309	neuron spine	109	5	1.02786	4.86447	0.00360172	0.0444213	4842;8851;9758;23208;26232	SYT11;FBXO2;NOS1;CDK5R1;FRMPD4
MF	GO:0015631	tubulin binding	286	11	2.23772	4.91571	1.37298e-05	0.00369333	3797;3798;3800;4133;4137;10297;11076;11127;23046;23208;252969	APC2;TPPP;KIF3A;KIF21B;SYT11;NEIL2;KIF3C;KIF5A;KIF5C;MAP2;MAPT
BP: Biological Process, CC: Cellular Component, MC: Molecular Component, C: number of reference genes in the category, O: number of genes in the gene set and also in the category, E: expected number in the category, R: Ratio of enrichment and FDR: p-value adjusted by multiple test adjustment (FDR).
