# Supplementary material for: Are the 50’s, the transition decade, in choroid plexus aging?
Source: GeroScience. 2021 Feb 12;43(1):225–37. doi: 10.1007/s11357-021-00329-x (PMC8050122; doi:10.1007/s11357-021-00329-x)
Supplement: Supplementary file 8 — (XLSX 607 kb) [file 11357_2021_329_MOESM8_ESM.xlsx]

## Sheet: Table_genes_preserved
Table S6: Table of WGCNA gene modules
ENSEMBL_annotation	Gene Symbol	WGCNA module	FC (G60/G50)	FC (G70/G50)	FC (G70/G60)	Hubs 60 yrs modules	Hubs 50 yrs modules
ENSG00000002587	HS3ST1	black	-	-	-	-	-
ENSG00000005471	ABCB4	salmon	-	-	-	-	Hub
ENSG00000006555	TTC22	darkred	-	-	-	-	-
ENSG00000007312	CD79B	pink	-	-	-	-	-
ENSG00000010310	GIPR	royalblue	-	-	-	-	-
ENSG00000010539	ZNF200	lightcyan	-	-	-	-	-
ENSG00000012124	CD22	green	-	-	-	-	-
ENSG00000014257	ACPP	green	-	-	-	-	-
ENSG00000021488	SLC7A9	darkred	-	-	-	-	-
ENSG00000022556	NLRP2	darkred	-	-	-	-	-
ENSG00000028277	POU2F2	green	-	-	-	-	-
ENSG00000035499	DEPDC1B	royalblue	-	-	-	-	-
ENSG00000043591	ADRB1	red	-	-	-	-	Hub
ENSG00000050767	COL23A1	greenyellow	-	-	-	-	-
ENSG00000061337	LZTS1	black	-	-	-	-	Hub
ENSG00000062282	DGAT2	blue	-	-	-	-	-
ENSG00000070190	DAPP1	lightgreen	-	-	-	-	Hub
ENSG00000074966	TXK	green	-	-	-	-	-
ENSG00000075643	MOCOS	grey60	-	-	-	-	-
ENSG00000080166	DCT	lightgreen	-	-	-	-	-
ENSG00000081148	IMPG2	pink	-	-	-	-	-
ENSG00000081985	IL12RB2	lightgreen	-	-	-	-	-
ENSG00000082497	SERTAD4	red	-	-	-	-	Hub
ENSG00000083817	ZNF416	lightcyan	-	-	-	-	Hub
ENSG00000085185	BCORL1	greenyellow	-	-	-	-	-
ENSG00000086205	FOLH1	darkred	-	-	-	-	-
ENSG00000088305	DNMT3B	blue	-	-	-	-	-
ENSG00000088320	REM1	salmon	-	-	-	-	Hub
ENSG00000088386	SLC15A1	turquoise	-	-	-	-	-
ENSG00000089041	P2RX7	brown	-	-	-	-	-
ENSG00000090447	TFAP4	darkgreen	-	-	-	-	-
ENSG00000091137	SLC26A4	turquoise	-	-	-	-	-
ENSG00000091262	ABCC6	greenyellow	-	-	-	-	-
ENSG00000092295	TGM1	pink	-	-	-	-	-
ENSG00000097046	CDC7	green	-	-	-	-	-
ENSG00000099337	KCNK6	midnightblue	-	-	-	-	Hub
ENSG00000099985	OSM	brown	-	-	-	-	-
ENSG00000100302	RASD2	lightyellow	-	-	-	-	-
ENSG00000100368	CSF2RB	midnightblue	-	-	-	-	-
ENSG00000100593	ISM2	magenta	-	-	-	-	-
ENSG00000101194	SLC17A9	brown	-	-	-	-	Hub
ENSG00000101349	PAK7	yellow	-	-	-	-	-
ENSG00000101638	ST8SIA5	grey60	3.29691	-	-	-	-
ENSG00000101670	LIPG	salmon	-	-	-	-	-
ENSG00000102057	KCND1	yellow	-	-	-	-	-
ENSG00000102349	KLF8	magenta	-	-	-	-	-
ENSG00000102445	KIAA0226L	royalblue	-	-	-	-	-
ENSG00000102678	FGF9	magenta	-	-	-	-	-
ENSG00000102890	ELMO3	brown	-	-	-	-	Hub
ENSG00000103089	FA2H	cyan	-	5.47492	-	-	-
ENSG00000103313	MEFV	green	-	-	-	-	-
ENSG00000104081	BMF	lightgreen	-	-	-	-	-
ENSG00000104967	NOVA2	midnightblue	4.02125	4.41816	-	-	-
ENSG00000104974	LILRA1	turquoise	-	-	-	-	-
ENSG00000105122	RASAL3	greenyellow	-	-	-	-	-
ENSG00000105146	AURKC	green	-	-	-	-	-
ENSG00000105227	PRX	yellow	-	-	-	-	-
ENSG00000105327	BBC3	greenyellow	-	-	-	-	-
ENSG00000105650	PDE4C	purple	-	-	-	-	Hub
ENSG00000105750	ZNF85	magenta	-	-	-	-	-
ENSG00000106462	EZH2	brown	-	-	-	-	-
ENSG00000106952	TNFSF8	darkturquoise	-	-	-	-	-
ENSG00000108405	P2RX1	green	-	-	-	-	-
ENSG00000108823	SGCA	darkturquoise	-	-	-	-	-
ENSG00000110665	C11orf21	lightcyan	-	-	-	-	-
ENSG00000110900	TSPAN11	lightcyan	-	-	-	-	-
ENSG00000111424	VDR	brown	-	-	-	-	-
ENSG00000112299	VNN1	pink	-	-	-	-	-
ENSG00000112303	VNN2	purple	-	-	-	-	-
ENSG00000112812	PRSS16	lightcyan	-	-	-	-	-
ENSG00000113368	LMNB1	red	-	-	-	-	-
ENSG00000115085	ZAP70	lightgreen	-	-	-	-	Hub
ENSG00000116183	PAPPA2	black	-	-	-	-	-
ENSG00000116990	MYCL	tan	-	-	-	-	Hub
ENSG00000117091	CD48	red	-	-	-	-	Hub
ENSG00000117407	ARTN	salmon	-	-	-	-	-
ENSG00000117586	TNFSF4	cyan	-	-	-	-	-
ENSG00000117724	CENPF	black	-	-	-	-	-
ENSG00000118514	ALDH8A1	darkturquoise	-	-	-	-	-
ENSG00000119574	ZBTB45	cyan	-	-	-	-	-
ENSG00000120217	CD274	darkturquoise	-	-	-	-	-
ENSG00000120280	CXorf21	royalblue	-	-	-	-	-
ENSG00000120457	KCNJ5	greenyellow	-	-	-	-	Hub
ENSG00000120875	DUSP4	turquoise	-	-	-	-	-
ENSG00000121075	TBX4	green	-	-	-	-	-
ENSG00000121797	CCRL2	turquoise	-	-	-	-	-
ENSG00000121807	CCR2	tan	-	-	-	-	-
ENSG00000122224	LY9	yellow	-	-	-	-	-
ENSG00000122952	ZWINT	green	-	-	-	-	-
ENSG00000123473	STIL	lightgreen	-	-	-	-	-
ENSG00000124019	FAM124B	tan	-	-	-	-	-
ENSG00000124215	CDH26	green	2.66925	3.18272	-	-	-
ENSG00000124217	MOCS3	darkgreen	-	-	-	-	Hub
ENSG00000124731	TREM1	royalblue	-	-	-	-	-
ENSG00000124743	KLHL31	turquoise	-	-	-	-	-
ENSG00000124787	RPP40	green	-	-	-	-	-
ENSG00000125384	PTGER2	purple	-	-	-	-	-
ENSG00000125898	FAM110A	lightgreen	-	-	-	-	Hub
ENSG00000125965	GDF5	turquoise	-	-	-	-	-
ENSG00000126010	GRPR	black	-	-	-	-	-
ENSG00000126882	FAM78A	lightgreen	-	-	-	-	-
ENSG00000127152	BCL11B	salmon	-	-	-	-	-
ENSG00000127533	F2RL3	green	-	-	-	-	-
ENSG00000127903	ZNF835	tan	-	-	-	-	-
ENSG00000128655	PDE11A	yellow	-	-	-	-	-
ENSG00000129450	SIGLEC9	darkturquoise	-	-	-	-	-
ENSG00000129465	RIPK3	green	-	-	-	-	-
ENSG00000129467	ADCY4	brown	1.65925	2.10992	-	-	-
ENSG00000130045	NXNL2	red	-	-	-	-	-
ENSG00000130299	GTPBP3	tan	-	-	-	-	Hub
ENSG00000130518	KIAA1683	brown	-	-	-	-	-
ENSG00000131480	AOC2	midnightblue	-	-	-	-	-
ENSG00000131747	TOP2A	turquoise	-	-	-	-	-
ENSG00000133107	TRPC4	red	-	5.89652	-	-	-
ENSG00000133216	EPHB2	yellow	-	-	-	-	-
ENSG00000133317	LGALS12	green	-	-	-	-	-
ENSG00000133466	C1QTNF6	cyan	-	-	-	-	-
ENSG00000133477	FAM83F	midnightblue	-	-	-	-	Hub
ENSG00000133863	TEX15	lightyellow	-	-	-	-	Hub
ENSG00000134057	CCNB1	purple	-	-	-	-	-
ENSG00000134061	CD180	lightcyan	-	-	-	-	-
ENSG00000134222	PSRC1	black	-	-	-	-	-
ENSG00000134363	FST	midnightblue	-	-	-	-	-
ENSG00000134460	IL2RA	royalblue	-	-	-	-	-
ENSG00000134830	C5AR2	greenyellow	-	-	-	-	-
ENSG00000134955	SLC37A2	lightgreen	-	0.366715	-	-	Hub
ENSG00000135083	CCNJL	yellow	-	-	-	-	Hub
ENSG00000135476	ESPL1	green	3.15602	-	-	-	-
ENSG00000135605	TEC	midnightblue	-	-	-	-	-
ENSG00000135622	SEMA4F	lightcyan	-	3.05053	-	-	-
ENSG00000135824	RGS8	black	-	-	-	-	Hub
ENSG00000136110	LECT1	yellow	-	-	-	-	-
ENSG00000136286	MYO1G	midnightblue	-	-	-	-	-
ENSG00000136492	BRIP1	midnightblue	-	-	-	-	-
ENSG00000136514	RTP4	red	-	-	-	-	Hub
ENSG00000136689	IL1RN	blue	-	0.212293	-	-	Hub
ENSG00000136943	CTSV	tan	-	-	-	-	Hub
ENSG00000136944	LMX1B	brown	-	-	-	-	-
ENSG00000137142	IGFBPL1	pink	-	-	-	-	-
ENSG00000137265	IRF4	yellow	-	-	-	-	Hub
ENSG00000137310	TCF19	lightgreen	-	-	-	-	-
ENSG00000137460	FHDC1	red	-	-	-	-	-
ENSG00000138030	KHK	darkgreen	-	-	-	-	Hub
ENSG00000138111	MFSD13A	greenyellow	-	-	-	-	-
ENSG00000138160	KIF11	greenyellow	-	-	-	-	-
ENSG00000138615	CILP	turquoise	-	-	-	-	Hub
ENSG00000139354	GAS2L3	green	-	-	-	-	-
ENSG00000140030	GPR65	turquoise	-	-	-	-	-
ENSG00000140563	MCTP2	midnightblue	-	-	-	-	-
ENSG00000141391	PRELID3A	blue	-	-	-	-	-
ENSG00000141401	IMPA2	blue	-	-	-	-	-
ENSG00000141505	ASGR1	purple	4.43504	6.47826	-	-	Hub
ENSG00000141655	TNFRSF11A	black	-	-	-	-	-
ENSG00000141738	GRB7	tan	1.90639	-	-	-	-
ENSG00000141854	CTB-55O6.8	lightcyan	-	-	-	-	Hub
ENSG00000142512	SIGLEC10	pink	0.266643	-	-	-	-
ENSG00000142544	CTU1	magenta	-	-	-	-	-
ENSG00000142731	PLK4	yellow	-	-	-	-	-
ENSG00000142765	SYTL1	purple	-	-	-	-	-
ENSG00000143028	SYPL2	yellow	-	-	-	-	-
ENSG00000143355	LHX9	darkred	-	-	-	-	-
ENSG00000143498	TAF1A	tan	-	-	-	-	-
ENSG00000143869	GDF7	yellow	-	-	-	-	Hub
ENSG00000144120	TMEM177	green	-	-	-	-	-
ENSG00000144331	ZNF385B	magenta	-	-	-	-	-
ENSG00000144410	CPO	purple	-	-	-	Hub	-
ENSG00000144488	ESPNL	lightcyan	-	-	-	-	-
ENSG00000144852	NR1I2	cyan	-	-	-	-	Hub
ENSG00000145331	TRMT10A	black	-	-	-	-	-
ENSG00000145700	ANKRD31	magenta	-	-	-	-	-
ENSG00000145908	ZNF300	blue	-	-	-	-	-
ENSG00000145911	N4BP3	black	-	-	-	-	Hub
ENSG00000146267	FAXC	blue	-	-	-	-	-
ENSG00000147117	ZNF157	yellow	-	-	-	-	-
ENSG00000147138	GPR174	darkturquoise	-	-	-	-	-
ENSG00000147166	ITGB1BP2	darkgrey	-	-	-	-	-
ENSG00000147443	DOK2	brown	-	-	-	-	-
ENSG00000148357	HMCN2	turquoise	-	-	-	-	-
ENSG00000148734	NPFFR1	lightyellow	-	-	-	-	Hub
ENSG00000148773	MKI67	red	-	-	-	-	-
ENSG00000149260	CAPN5	red	-	-	-	-	-
ENSG00000149527	PLCH2	green	-	-	-	-	-
ENSG00000149548	CCDC15	turquoise	-	-	-	-	-
ENSG00000149922	TBX6	lightcyan	-	-	-	-	-
ENSG00000150281	CTF1	darkgrey	-	-	-	-	-
ENSG00000150628	SPATA4	lightgreen	-	-	-	-	-
ENSG00000151062	CACNA2D4	black	-	-	-	-	-
ENSG00000151650	VENTX	magenta	-	-	-	-	-
ENSG00000151789	ZNF385D	darkturquoise	-	-	-	-	-
ENSG00000151882	CCL28	purple	-	-	-	-	-
ENSG00000152076	CCDC74B	darkturquoise	-	-	-	-	Hub
ENSG00000152229	PSTPIP2	tan	-	-	-	-	Hub
ENSG00000152495	CAMK4	pink	-	-	-	-	-
ENSG00000153012	LGI2	darkgrey	-	-	-	-	-
ENSG00000153064	BANK1	lightyellow	-	-	-	-	Hub
ENSG00000153283	CD96	red	-	-	-	-	-
ENSG00000153563	CD8A	black	-	-	-	-	Hub
ENSG00000153790	C7orf31	tan	-	-	-	-	-
ENSG00000153898	MCOLN2	lightcyan	-	-	-	-	-
ENSG00000153993	SEMA3D	red	-	-	-	-	-
ENSG00000154102	C16orf74	salmon	-	-	-	-	-
ENSG00000154127	UBASH3B	royalblue	-	-	-	-	-
ENSG00000154269	ENPP3	green	-	-	-	-	-
ENSG00000154451	GBP5	purple	-	-	-	-	Hub
ENSG00000154678	PDE1C	royalblue	-	-	-	-	-
ENSG00000155066	PROM2	blue	-	-	-	Hub	-
ENSG00000155846	PPARGC1B	lightgreen	-	-	-	-	-
ENSG00000156253	RWDD2B	green	-	-	-	-	-
ENSG00000156463	SH3RF2	greenyellow	-	-	-	-	Hub
ENSG00000156711	MAPK13	purple	-	-	-	-	-
ENSG00000157322	CLEC18A	darkred	-	-	-	-	-
ENSG00000157703	SVOPL	brown	-	-	-	-	-
ENSG00000157766	ACAN	turquoise	-	-	-	-	-
ENSG00000157895	C12orf43	tan	-	-	-	-	-
ENSG00000158122	AAED1	yellow	-	-	-	-	-
ENSG00000158220	ESYT3	grey60	-	-	-	-	-
ENSG00000158517	NCF1	green	-	-	-	-	-
ENSG00000159374	M1AP	turquoise	-	-	-	-	-
ENSG00000159588	CCDC17	turquoise	-	-	-	-	Hub
ENSG00000160013	PTGIR	darkturquoise	-	-	-	-	-
ENSG00000160172	FAM86C2P	pink	-	-	-	-	-
ENSG00000160229	ZNF66	turquoise	-	-	-	-	-
ENSG00000160233	LRRC3	purple	-	3.36816	-	-	-
ENSG00000160352	ZNF714	blue	-	-	-	-	-
ENSG00000161405	IKZF3	purple	-	-	-	-	Hub
ENSG00000161509	GRIN2C	red	-	-	-	-	-
ENSG00000161940	BCL6B	darkgrey	-	-	-	-	-
ENSG00000162063	CCNF	blue	-	-	-	-	-
ENSG00000162241	SLC25A45	blue	-	-	-	-	-
ENSG00000162396	PARS2	darkgreen	-	-	-	-	Hub
ENSG00000162419	GMEB1	blue	-	-	-	-	Hub
ENSG00000162552	WNT4	purple	-	-	-	-	-
ENSG00000162782	TDRD5	darkred	-	-	-	-	-
ENSG00000162849	KIF26B	green	-	-	-	-	-
ENSG00000162896	PIGR	lightcyan	-	-	-	-	-
ENSG00000162910	MRPL55	yellow	-	-	-	-	-
ENSG00000162981	FAM84A	darkturquoise	-	-	-	-	-
ENSG00000162999	DUSP19	turquoise	-	-	-	-	-
ENSG00000163060	TEKT4	cyan	-	-	-	-	Hub
ENSG00000163106	HPGDS	royalblue	-	-	-	-	-
ENSG00000163362	C1orf106	yellow	-	-	-	-	-
ENSG00000163606	CD200R1	red	-	-	-	-	-
ENSG00000163689	C3orf67	magenta	-	-	-	-	-
ENSG00000163749	CCDC158	red	-	-	-	-	-
ENSG00000164002	EXO5	pink	-	-	-	-	-
ENSG00000164087	POC1A	darkred	-	-	-	-	-
ENSG00000164109	MAD2L1	turquoise	-	-	-	-	-
ENSG00000164221	CCDC112	cyan	-	-	-	-	-
ENSG00000164591	MYOZ3	red	-	-	-	-	-
ENSG00000164604	GPR85	royalblue	-	-	-	-	-
ENSG00000164627	KIF6	turquoise	-	-	-	-	-
ENSG00000165140	FBP1	purple	-	-	-	-	-
ENSG00000165244	ZNF367	salmon	-	-	-	-	Hub
ENSG00000165259	HDX	salmon	-	-	-	-	Hub
ENSG00000165269	AQP7	yellow	-	-	-	-	-
ENSG00000165272	AQP3	yellow	-	-	-	-	-
ENSG00000165807	PPP1R36	tan	-	-	-	-	-
ENSG00000165879	FRAT1	lightyellow	-	-	-	-	Hub
ENSG00000165891	E2F7	yellow	-	-	-	-	-
ENSG00000165996	HACD1	green	-	-	-	-	-
ENSG00000166133	RPUSD2	blue	-	-	-	-	-
ENSG00000166183	ASPG	greenyellow	-	0.298107	-	-	Hub
ENSG00000166261	ZNF202	turquoise	-	-	-	-	-
ENSG00000166401	SERPINB8	magenta	-	-	-	-	-
ENSG00000166682	TMPRSS5	royalblue	-	-	-	-	-
ENSG00000166788	SAAL1	darkgrey	-	-	-	-	-
ENSG00000166845	C18orf54	red	-	-	-	-	-
ENSG00000166851	PLK1	green	-	-	-	-	-
ENSG00000166860	ZBTB39	tan	-	-	-	-	-
ENSG00000167208	SNX20	royalblue	-	-	-	-	-
ENSG00000167992	VWCE	green	-	-	-	-	-
ENSG00000168062	BATF2	salmon	-	-	-	-	Hub
ENSG00000168334	XIRP1	royalblue	-	-	-	-	-
ENSG00000168356	SCN11A	cyan	-	-	-	-	-
ENSG00000168421	RHOH	purple	-	-	-	-	-
ENSG00000168427	KLHL30	darkturquoise	-	-	-	-	-
ENSG00000168453	HR	red	-	-	-	-	-
ENSG00000168476	REEP4	blue	-	-	-	-	-
ENSG00000168528	SERINC2	brown	-	-	-	-	-
ENSG00000168993	CPLX1	lightcyan	-	-	-	-	-
ENSG00000169247	SH3TC2	magenta	-	-	-	-	-
ENSG00000169330	KIAA1024	red	-	-	-	-	-
ENSG00000169403	PTAFR	lightcyan	-	-	-	-	-
ENSG00000169418	NPR1	salmon	-	-	-	-	-
ENSG00000169436	COL22A1	darkred	-	-	-	-	-
ENSG00000170006	TMEM154	purple	-	-	-	-	-
ENSG00000170100	ZNF778	purple	-	-	-	-	-
ENSG00000170379	TCAF2	green	-	-	-	-	-
ENSG00000170584	NUDCD2	brown	-	-	-	-	Hub
ENSG00000170631	ZNF16	tan	-	-	-	-	-
ENSG00000171428	NAT1	turquoise	-	-	-	-	-
ENSG00000171631	P2RY6	turquoise	-	-	-	-	-
ENSG00000171649	ZIK1	midnightblue	-	-	-	-	-
ENSG00000171970	ZNF57	greenyellow	-	-	-	-	Hub
ENSG00000172663	TMEM134	blue	-	-	-	-	-
ENSG00000172687	ZNF738	green	-	-	-	-	Hub
ENSG00000173083	HPSE	tan	-	-	-	-	Hub
ENSG00000173200	PARP15	darkgrey	-	-	-	-	-
ENSG00000173295	FAM86B3P	darkturquoise	-	-	-	-	Hub
ENSG00000173727	CMB9-22P13.1	lightcyan	-	-	-	-	-
ENSG00000173809	TDRD12	green	-	-	-	-	-
ENSG00000173890	GPR160	lightgreen	-	-	-	-	-
ENSG00000174327	SLC16A13	brown	-	-	-	-	-
ENSG00000174370	C11orf45	darkgrey	-	-	-	-	-
ENSG00000174529	TMEM81	lightcyan	-	-	-	-	-
ENSG00000175003	SLC22A1	red	-	-	-	-	-
ENSG00000175449	RFESD	lightcyan	-	-	-	-	-
ENSG00000175489	LRRC25	greenyellow	-	-	-	-	-
ENSG00000175564	UCP3	salmon	-	-	-	-	Hub
ENSG00000175591	P2RY2	lightcyan	-	-	-	-	-
ENSG00000175697	GPR156	pink	-	-	-	-	-
ENSG00000175857	GAPT	lightcyan	-	-	-	-	-
ENSG00000176896	TCEANC	royalblue	-	-	-	-	-
ENSG00000176928	GCNT4	magenta	-	-	-	-	Hub
ENSG00000177842	ZNF620	black	-	-	-	-	Hub
ENSG00000178038	ALS2CL	green	-	-	-	-	-
ENSG00000178199	ZC3H12D	tan	-	-	-	-	-
ENSG00000178226	PRSS36	pink	-	-	-	-	-
ENSG00000178401	DNAJC22	midnightblue	-	-	-	-	-
ENSG00000178409	BEND3	yellow	-	-	-	-	Hub
ENSG00000179044	EXOC3L1	lightgreen	-	-	-	Hub	Hub
ENSG00000179627	ZBTB42	yellow	-	-	-	-	-
ENSG00000179855	GIPC3	red	-	-	-	-	-
ENSG00000179922	ZNF784	black	-	-	-	-	-
ENSG00000179930	ZNF648	green	0.338442	0.247201	-	-	-
ENSG00000180801	ARSJ	red	-	-	-	-	Hub
ENSG00000180938	ZNF572	green	-	-	-	-	-
ENSG00000181135	ZNF707	turquoise	-	-	-	-	-
ENSG00000181240	SLC25A41	yellow	-	-	-	-	-
ENSG00000181444	ZNF467	magenta	-	-	-	-	-
ENSG00000181896	ZNF101	tan	-	-	-	-	-
ENSG00000182308	DCAF4L1	lightgreen	-	-	-	-	-
ENSG00000183287	CCBE1	darkred	-	-	-	-	-
ENSG00000183307	CECR6	turquoise	-	-	-	-	-
ENSG00000183484	GPR132	royalblue	-	-	-	-	-
ENSG00000183647	ZNF530	salmon	-	-	-	-	-
ENSG00000183814	LIN9	royalblue	-	-	-	-	-
ENSG00000183856	IQGAP3	green	-	-	-	-	-
ENSG00000184012	TMPRSS2	blue	-	-	-	-	-
ENSG00000184106	TREML3P	black	-	-	-	-	-
ENSG00000184160	ADRA2C	green	-	-	-	-	-
ENSG00000184378	ACTRT3	cyan	-	-	-	-	-
ENSG00000184574	LPAR5	brown	-	-	-	-	-
ENSG00000184675	AMER1	magenta	-	-	-	-	Hub
ENSG00000184860	SDR42E1	black	0.337109	0.289215	-	-	-
ENSG00000184986	TMEM121	darkred	-	-	-	-	-
ENSG00000185133	INPP5J	tan	-	-	-	-	-
ENSG00000185252	ZNF74	green	-	-	-	-	-
ENSG00000185561	TLCD2	green	-	-	-	-	-
ENSG00000185730	ZNF696	darkgrey	-	-	-	-	-
ENSG00000185739	SRL	red	-	-	-	-	-
ENSG00000186104	CYP2R1	black	-	-	-	-	-
ENSG00000186204	CYP4F12	lightgreen	-	-	-	-	-
ENSG00000186212	SOWAHB	grey60	-	-	-	-	Hub
ENSG00000186280	KDM4D	royalblue	-	-	-	-	-
ENSG00000186300	ZNF555	green	-	-	-	-	-
ENSG00000186665	C17orf58	darkred	-	-	-	-	-
ENSG00000186684	CYP27C1	tan	-	-	-	-	-
ENSG00000186765	FSCN2	green	-	-	-	-	-
ENSG00000187116	LILRA5	darkgrey	-	-	-	-	-
ENSG00000187801	ZFP69B	greenyellow	-	-	-	-	-
ENSG00000187815	ZFP69	black	-	-	-	-	-
ENSG00000187994	RINL	midnightblue	-	-	-	-	Hub
ENSG00000188322	SBK1	green	3.81808	-	-	-	-
ENSG00000188766	SPRED3	yellow	-	6.09329	-	-	-
ENSG00000188825	LINC00910	green	-	-	-	-	-
ENSG00000188981	MSANTD1	turquoise	-	-	-	-	-
ENSG00000189190	ZNF600	lightcyan	-	-	-	-	-
ENSG00000196081	ZNF724P	darkgrey	-	-	-	-	-
ENSG00000196169	KIF19	purple	-	-	-	-	-
ENSG00000196172	ZNF681	turquoise	-	-	-	-	-
ENSG00000196335	STK31	yellow	-	-	-	-	-
ENSG00000196391	ZNF774	lightcyan	-	-	-	-	-
ENSG00000196544	BORCS6	lightcyan	-	-	-	-	-
ENSG00000196653	ZNF502	turquoise	-	-	-	-	-
ENSG00000196664	TLR7	brown	-	-	-	-	-
ENSG00000196793	ZNF239	turquoise	-	-	-	-	-
ENSG00000197093	GAL3ST4	lightgreen	-	-	-	-	Hub
ENSG00000197467	COL13A1	purple	-	-	-	-	-
ENSG00000197599	CCDC154	blue	-	-	-	-	-
ENSG00000197933	ZNF823	tan	-	-	-	-	-
ENSG00000198113	TOR4A	midnightblue	-	-	-	-	-
ENSG00000198155	ZNF876P	green	-	-	-	-	-
ENSG00000198208	RPS6KL1	turquoise	-	-	-	-	-
ENSG00000198286	CARD11	magenta	-	-	-	-	Hub
ENSG00000198298	ZNF485	darkred	-	-	-	-	-
ENSG00000198416	ZNF658B	yellow	-	-	-	-	-
ENSG00000198498	TMA16	red	-	-	-	-	-
ENSG00000198538	ZNF28	turquoise	-	-	-	-	-
ENSG00000198796	ALPK2	darkred	-	-	-	-	-
ENSG00000198939	ZFP2	darkred	-	-	-	-	-
ENSG00000203710	CR1	darkred	-	-	-	-	-
ENSG00000203995	ZYG11A	darkred	-	-	-	-	-
ENSG00000204147	ASAH2B	turquoise	-	-	-	-	Hub
ENSG00000204161	C10orf128	darkturquoise	-	-	-	-	-
ENSG00000204175	GPRIN2	black	2.77226	5.33827	-	-	-
ENSG00000204315	FKBPL	blue	-	-	-	-	-
ENSG00000204403	CASP12	darkred	-	-	-	-	-
ENSG00000204446	C9orf170	pink	-	-	-	-	-
ENSG00000204604	ZNF468	blue	-	-	-	-	-
ENSG00000204923	FBXO48	blue	-	-	-	-	Hub
ENSG00000204991	SPIRE2	lightgreen	-	-	-	-	-
ENSG00000205111	CDKL4	darkturquoise	-	-	-	-	-
ENSG00000205293	LINC01602	grey60	-	-	-	-	Hub
ENSG00000205592	MUC19	black	-	-	-	-	-
ENSG00000205832	C16orf96	green	-	-	-	-	-
ENSG00000206262	FOXL2NB	darkgreen	-	-	-	-	-
ENSG00000211454	AKR7L	magenta	-	-	0.234859	-	Hub
ENSG00000213057	C1orf220	magenta	-	-	-	-	-
ENSG00000213225	AC018804.7	greenyellow	-	-	-	-	-
ENSG00000213846	AC098614.2	purple	-	-	-	-	-
ENSG00000213888	LINC01521	turquoise	-	-	-	-	-
ENSG00000213973	ZNF99	magenta	-	-	-	-	Hub
ENSG00000214110	LDHAP4	cyan	-	-	-	-	-
ENSG00000214491	SEC14L6	lightyellow	-	-	-	-	Hub
ENSG00000215146	RP11-313J2.1	magenta	-	-	-	-	Hub
ENSG00000215915	ATAD3C	turquoise	-	-	-	-	-
ENSG00000216809	RP11-57K17.1	darkred	-	-	-	-	-
ENSG00000219607	PPP1R3G	pink	-	-	-	-	-
ENSG00000221818	EBF2	red	-	-	-	-	-
ENSG00000224765	RP1-137H15.2	tan	-	-	-	-	-
ENSG00000224775	BRAFP1	lightyellow	-	-	-	-	-
ENSG00000224950	RP5-1086K13.1	black	-	-	-	-	-
ENSG00000225449	RAB6C-AS1	turquoise	-	-	-	-	-
ENSG00000225492	GBP1P1	turquoise	-	-	-	-	-
ENSG00000225614	ZNF469	midnightblue	-	-	-	-	-
ENSG00000225649	AC064875.2	green	-	-	-	-	-
ENSG00000225849	RP5-981L23.2	darkturquoise	-	-	-	-	-
ENSG00000225968	ELFN1	darkred	-	-	-	-	-
ENSG00000226674	TEX41	magenta	-	-	-	-	-
ENSG00000226808	LINC00840	black	-	-	-	-	Hub
ENSG00000227630	LINC01132	salmon	-	-	-	-	-
ENSG00000227733	RP4-565E6.1	royalblue	-	-	-	-	-
ENSG00000227896	RP11-77P6.2	yellow	-	-	-	-	Hub
ENSG00000228252	COL6A4P2	green	-	-	-	-	-
ENSG00000228288	PCAT6	lightcyan	-	-	-	-	-
ENSG00000228672	PROB1	magenta	-	-	-	-	-
ENSG00000228878	SEPT7-AS1	turquoise	-	-	-	-	-
ENSG00000229222	KRT18P4	turquoise	-	-	-	-	-
ENSG00000230102	RP11-407B7.1	cyan	-	-	-	-	Hub
ENSG00000230454	U73166.2	pink	-	-	-	-	-
ENSG00000230555	RP11-517P14.2	royalblue	-	-	-	-	-
ENSG00000231043	AC007238.1	lightyellow	-	-	-	-	Hub
ENSG00000231205	ZNF826P	lightcyan	-	-	-	-	-
ENSG00000231304	SGOL1-AS1	red	-	-	-	-	-
ENSG00000231305	RP11-723O4.2	darkred	-	-	-	-	-
ENSG00000231459	LINC00032	purple	-	-	-	-	-
ENSG00000231615	RP11-296O14.2	midnightblue	-	-	-	-	-
ENSG00000231742	LINC01273	red	-	-	-	-	Hub
ENSG00000231842	RP11-527F13.1	green	-	-	-	-	-
ENSG00000232040	ZBED9	darkgrey	-	-	-	-	-
ENSG00000233396	RP11-458D21.1	lightcyan	-	-	-	-	-
ENSG00000234043	RP11-56M3.1	lightcyan	-	-	-	-	-
ENSG00000234284	ZNF879	tan	-	-	-	-	Hub
ENSG00000234350	AC007405.4	yellow	-	-	-	-	-
ENSG00000234770	GULOP	black	-	-	-	-	-
ENSG00000235076	GAPDHP52	royalblue	-	-	-	-	-
ENSG00000236914	RP11-1008C21.2	salmon	-	-	-	-	-
ENSG00000237223	SULT1C2P1	lightyellow	-	-	-	-	Hub
ENSG00000237484	AP000476.1	green	-	-	-	-	-
ENSG00000237523	LINC00857	turquoise	-	-	-	-	-
ENSG00000239922	RP11-71N10.1	lightyellow	-	-	-	-	-
ENSG00000242622	RP11-18H7.1	lightgreen	-	-	-	-	-
ENSG00000242715	CCDC169	tan	-	-	-	-	-
ENSG00000245468	RP11-367J11.3	red	-	-	-	-	-
ENSG00000246223	LINC01550	turquoise	-	-	-	-	-
ENSG00000247624	CPEB2-AS1	lightcyan	-	-	-	-	-
ENSG00000247982	LINC00926	yellow	-	-	-	-	-
ENSG00000248360	LINC00504	cyan	-	-	-	-	Hub
ENSG00000248596	RP11-844P9.2	red	-	-	-	-	-
ENSG00000248858	FLJ46284	tan	-	-	-	-	-
ENSG00000249471	ZNF324B	black	-	-	-	-	-
ENSG00000249846	RP11-77P16.4	red	-	-	-	-	-
ENSG00000250148	KRT8P31	black	-	-	-	-	-
ENSG00000250208	FZD10-AS1	lightyellow	-	0.213855	-	-	Hub
ENSG00000250938	RP11-679C8.2	lightcyan	-	-	-	-	-
ENSG00000251669	FAM86EP	lightgreen	-	-	-	-	-
ENSG00000253540	FAM86HP	darkturquoise	-	-	-	-	Hub
ENSG00000253626	EIF5AL1	turquoise	-	-	-	-	-
ENSG00000254535	PABPC4L	red	-	0.416875	-	-	-
ENSG00000255085	AF186192.5	darkred	-	-	-	-	-
ENSG00000255458	RP11-539G18.3	turquoise	-	-	-	-	-
ENSG00000255571	MIR9-3HG	purple	-	-	-	-	-
ENSG00000256433	RP1-102E24.8	darkturquoise	-	-	-	-	-
ENSG00000257135	RP11-320M2.1	salmon	-	-	-	-	-
ENSG00000257743	MGAM2	magenta	-	-	-	-	-
ENSG00000257800	FNBP1P1	red	-	-	-	-	-
ENSG00000257818	C1GALT1P1	turquoise	-	-	-	-	-
ENSG00000258498	DIO3OS	magenta	-	0.364045	-	-	-
ENSG00000259070	LINC00639	royalblue	-	-	-	-	-
ENSG00000259343	TMC3-AS1	green	-	-	-	-	-
ENSG00000259362	RP11-307C19.1	darkred	-	-	-	-	-
ENSG00000259877	RP11-46C24.7	lightcyan	-	-	-	-	-
ENSG00000259891	CTA-204B4.2	blue	-	-	-	-	-
ENSG00000259994	RP11-305E6.4	lightgreen	-	-	-	-	-
ENSG00000260400	RP11-119F7.5	darkred	-	-	-	-	-
ENSG00000260412	RP11-438B23.2	darkgrey	-	-	-	-	-
ENSG00000260495	RP11-55K13.1	magenta	-	-	-	-	-
ENSG00000260572	RP11-16N11.2	yellow	-	-	-	-	-
ENSG00000260641	RP11-1299A16.3	darkred	-	-	-	-	-
ENSG00000260876	LINC01229	turquoise	-	-	-	-	-
ENSG00000260920	RP1-228H13.5	yellow	-	-	-	-	-
ENSG00000260948	RP11-552M11.8	grey60	-	-	-	-	-
ENSG00000261019	RP11-111K18.2	lightyellow	-	-	-	-	-
ENSG00000261094	RP11-355O1.11	darkturquoise	-	-	-	-	-
ENSG00000261254	RP4-714D9.5	blue	-	-	-	-	-
ENSG00000261390	MAFTRR	lightgreen	-	-	-	-	-
ENSG00000261428	RP11-16P6.1	cyan	-	-	-	-	-
ENSG00000261490	RP11-448G15.3	lightgreen	-	-	-	-	-
ENSG00000261542	RP11-16E18.3	turquoise	-	-	-	-	Hub
ENSG00000261578	RP11-21L23.2	royalblue	-	-	-	-	Hub
ENSG00000261662	RP5-1042I8.7	purple	-	-	-	-	-
ENSG00000261888	AC144831.1	magenta	-	-	-	-	Hub
ENSG00000261971	MMP25-AS1	royalblue	-	-	-	-	-
ENSG00000262185	RP11-462G12.1	blue	-	-	-	-	Hub
ENSG00000262468	LINC01569	royalblue	-	-	-	-	-
ENSG00000263006	ROCK1P1	green	-	-	-	-	-
ENSG00000265158	LRRC37A7P	tan	-	-	-	-	-
ENSG00000267287	RP11-567M16.1	green	-	-	-	-	-
ENSG00000267731	RP11-147L13.8	midnightblue	-	-	-	-	-
ENSG00000268225	CTD-2331H12.5	royalblue	-	-	-	-	-
ENSG00000268278	RP11-420K14.1	darkred	4.85267	-	-	-	-
ENSG00000268758	ADGRE4P	black	-	-	-	-	Hub
ENSG00000268798	CTB-25B13.5	black	-	-	-	-	-
ENSG00000268858	RP4-591C20.9	magenta	-	-	-	-	Hub
ENSG00000269313	MAGIX	tan	-	-	-	-	-
ENSG00000269609	RPARP-AS1	cyan	-	-	-	-	-
ENSG00000269973	RP11-95D17.1	grey60	-	-	-	-	-
ENSG00000270093	AP000473.8	blue	-	-	-	-	-
ENSG00000271270	TMCC1-AS1	lightcyan	-	-	-	-	-
ENSG00000271553	RP11-274B21.10	brown	-	-	-	-	-
ENSG00000272142	RP11-428J1.5	tan	-	-	-	-	-
ENSG00000272316	XXbac-BPGBPG55C20.2	green	-	-	-	-	-
ENSG00000272501	XXbac-BPG299F13.17	lightgreen	-	-	-	-	-
ENSG00000272523	LINC01023	lightcyan	-	-	-	-	Hub
ENSG00000272549	RP11-351J23.2	greenyellow	-	-	-	-	-
ENSG00000272563	RP11-480C16.1	lightgreen	-	-	-	-	Hub
ENSG00000272630	RP11-344N10.5	darkgrey	-	-	-	-	-
ENSG00000272871	RP11-408A13.4	darkgrey	-	-	-	-	-
ENSG00000272983	RP11-508N22.12	darkred	-	-	-	-	-
ENSG00000273038	RP11-479G22.8	red	-	-	-	-	-
ENSG00000273148	RP5-1068E13.7	red	-	-	-	-	Hub
ENSG00000273203	AC006946.16	red	-	-	-	-	-
ENSG00000273230	RP11-1246C19.1	red	-	-	-	-	-
ENSG00000273604	C17orf96	magenta	-	-	-	-	-
ENSG00000273654	CTB-52I2.4	blue	-	-	-	-	-
ENSG00000275198	RP11-471B22.3	tan	-	-	-	-	-
ENSG00000275322	RP11-262A16.1	tan	-	-	-	-	-
ENSG00000275383	RP11-615I2.6	lightyellow	-	-	-	-	-
ENSG00000275713	HIST1H2BH	tan	-	-	-	-	-
ENSG00000276043	UHRF1	brown	-	-	-	Hub	-
ENSG00000276231	PIK3R6	lightcyan	-	-	-	-	-
ENSG00000277142	LINC00235	tan	-	-	-	-	-
ENSG00000277151	RP11-380B4.3	lightcyan	-	-	-	-	Hub
ENSG00000277851	RP11-756G20.1	darkturquoise	-	-	-	-	-
ENSG00000277938	RP5-965G21.3	pink	-	-	-	-	-
ENSG00000278175	GLIDR	turquoise	-	-	-	-	-
ENSG00000278842	RP3-405J10.5	cyan	-	-	-	-	-
ENSG00000278876	RP11-498C9.4	lightcyan	-	-	-	-	-
ENSG00000279145	RP11-547D13.1	darkred	-	-	-	-	-
ENSG00000279519	RP11-288C18.1	grey60	-	-	-	-	-
ENSG00000279982	RP11-45A17.3	green	-	-	-	-	-
ENSG00000280047	CTC-463A16.1	greenyellow	-	-	-	-	-
ENSG00000280106	CTC-523E23.3	black	-	-	-	-	-
ENSG00000280587	LINC01348	red	-	-	-	-	Hub
ENSG00000169972	PUSL1	yellow	-	-	-	-	-
ENSG00000256588	RP11-613F22.8	darkturquoise	-	-	-	-	-
ENSG00000151116	UEVLD	royalblue	-	-	-	-	-
ENSG00000247595	SPTY2D1-AS1	darkred	-	-	-	-	-
ENSG00000179119	SPTY2D1	darkred	-	-	-	-	-
ENSG00000151117	TMEM86A	tan	-	-	-	-	-
ENSG00000253304	TMEM200B	purple	-	-	-	-	-
ENSG00000177054	ZDHHC13	yellow	-	-	-	-	-
ENSG00000166833	NAV2	brown	1.49766	-	-	-	-
ENSG00000255270	NAV2-IT1	black	-	-	-	-	-
ENSG00000109854	HTATIP2	green	-	2.43817	-	-	Hub
ENSG00000185238	PRMT3	cyan	-	-	-	-	-
ENSG00000171714	ANO5	midnightblue	-	-	-	-	Hub
ENSG00000183161	FANCF	brown	-	-	-	-	-
ENSG00000148935	GAS2	brown	-	-	-	-	-
ENSG00000198168	SVIP	darkgreen	-	-	-	-	Hub
ENSG00000187398	LUZP2	magenta	-	-	-	-	-
ENSG00000134343	ANO3	salmon	-	-	-	-	-
ENSG00000169550	MUC15	turquoise	-	-	-	-	-
ENSG00000176971	FIBIN	lightyellow	-	-	-	-	Hub
ENSG00000109881	CCDC34	cyan	-	-	-	-	-
ENSG00000116353	MECR	turquoise	-	-	-	-	-
ENSG00000205213	LGR4	greenyellow	-	-	-	-	-
ENSG00000148943	LIN7C	blue	-	-	-	-	-
ENSG00000060656	PTPRU	magenta	-	-	-	-	-
ENSG00000245573	BDNF-AS	purple	-	-	-	-	-
ENSG00000121621	KIF18A	salmon	-	-	-	-	-
ENSG00000162511	LAPTM5	turquoise	-	-	-	-	-
ENSG00000162512	SDC3	blue	-	3.16115	-	-	-
ENSG00000134644	PUM1	blue	-	-	-	-	-
ENSG00000152219	ARL14EP	brown	-	-	-	-	Hub
ENSG00000066382	MPPED2	lightyellow	-	0.391264	-	-	Hub
ENSG00000170959	DCDC1	yellow	-	-	-	-	-
ENSG00000255370	CYCSP25	darkred	-	-	-	-	-
ENSG00000148950	IMMP1L	blue	-	-	-	-	-
ENSG00000109911	ELP4	pink	-	-	-	-	Hub
ENSG00000007372	PAX6	darkgreen	2.2254	2.81143	-	-	-
ENSG00000049449	RCN1	midnightblue	-	-	-	Hub	Hub
ENSG00000149100	EIF3M	brown	-	-	-	-	-
ENSG00000135378	PRRG4	greenyellow	2.44077	-	-	-	-
ENSG00000060749	QSER1	purple	-	-	-	-	-
ENSG00000060688	SNRNP40	black	-	-	-	-	Hub
ENSG00000176148	TCP11L1	greenyellow	-	-	-	-	-
ENSG00000280798	LINC00294	pink	-	-	-	-	-
ENSG00000176102	CSTF3	green	-	-	-	-	-
ENSG00000110427	KIAA1549L	purple	2.46888	2.29741	-	-	-
ENSG00000110429	FBXO3	royalblue	-	-	-	-	-
ENSG00000135363	LMO2	brown	1.5542	-	-	-	-
ENSG00000135387	CAPRIN1	turquoise	0.712177	-	-	-	Hub
ENSG00000135372	NAT10	red	-	-	-	-	-
ENSG00000121766	ZCCHC17	turquoise	-	-	-	-	-
ENSG00000166016	ABTB2	blue	-	-	-	-	-
ENSG00000254708	RP1-145M24.1	lightcyan	-	-	-	-	-
ENSG00000121691	CAT	midnightblue	-	-	-	-	Hub
ENSG00000149089	APIP	royalblue	-	-	-	-	-
ENSG00000110435	PDHX	lightcyan	-	-	-	-	-
ENSG00000142910	TINAGL1	purple	-	-	-	-	-
ENSG00000026508	CD44	black	-	-	-	-	-
ENSG00000149090	PAMR1	black	2.81175	7.79592	-	-	-
ENSG00000179431	FJX1	cyan	-	-	-	-	Hub
ENSG00000162517	PEF1	turquoise	-	-	-	-	Hub
ENSG00000179241	LDLRAD3	purple	-	-	-	-	-
ENSG00000084636	COL16A1	magenta	-	-	-	-	Hub
ENSG00000121753	ADGRB2	magenta	4.8154	-	-	-	Hub
ENSG00000110442	COMMD9	blue	-	-	-	-	-
ENSG00000135362	PRR5L	purple	-	-	-	-	Hub
ENSG00000175104	TRAF6	lightyellow	-	-	-	-	-
ENSG00000166349	RAG1	darkgreen	-	-	-	-	-
ENSG00000166352	C11orf74	yellow	-	-	-	-	Hub
ENSG00000269967	RP11-84A19.4	purple	-	-	-	-	-
ENSG00000184007	PTP4A2	purple	0.686152	-	-	-	Hub
ENSG00000166181	API5	turquoise	-	-	-	-	-
ENSG00000254463	RP11-484D2.3	turquoise	-	-	-	-	-
ENSG00000254512	PHBP2	blue	-	-	-	Hub	-
ENSG00000246250	RP11-613D13.5	yellow	-	-	-	-	-
ENSG00000052850	ALX4	red	-	-	-	-	-
ENSG00000121774	KHDRBS1	cyan	-	-	-	-	Hub
ENSG00000085117	CD82	green	-	-	-	-	-
ENSG00000157570	TSPAN18	lightgreen	-	0.250262	-	-	-
ENSG00000175274	TP53I11	purple	0.506234	0.361253	-	-	Hub
ENSG00000019485	PRDM11	grey60	-	-	-	-	Hub
ENSG00000019505	SYT13	grey60	3.1068	4.29226	-	-	-
ENSG00000181830	SLC35C1	tan	-	-	-	-	-
ENSG00000121671	CRY2	darkgreen	-	-	-	-	Hub
ENSG00000121653	MAPK8IP1	lightyellow	2.00756	3.01528	-	-	-
ENSG00000121680	PEX16	grey60	-	-	-	-	-
ENSG00000165905	GYLTL1B	yellow	1.78467	-	-	-	Hub
ENSG00000135365	PHF21A	brown	-	-	-	-	-
ENSG00000157613	CREB3L1	yellow	-	-	-	-	-
ENSG00000149091	DGKZ	midnightblue	-	-	-	-	Hub
ENSG00000121775	TMEM39B	green	-	-	-	-	-
ENSG00000110492	MDK	lightgreen	-	0.276621	-	-	-
ENSG00000110497	AMBRA1	turquoise	-	-	-	-	Hub
ENSG00000244313	RP11-425L10.1	green	-	-	-	-	-
ENSG00000175224	ATG13	blue	-	1.43372	-	-	-
ENSG00000175220	ARHGAP1	lightcyan	-	-	-	-	-
ENSG00000175213	ZNF408	green	-	-	-	-	-
ENSG00000175216	CKAP5	black	-	-	-	-	-
ENSG00000224051	CPTP	greenyellow	-	-	-	-	-
ENSG00000134569	LRP4	purple	-	1.66351	-	-	-
ENSG00000149179	C11orf49	purple	-	-	-	-	-
ENSG00000084652	TXLNA	turquoise	-	-	-	-	-
ENSG00000165912	PACSIN3	lightgreen	-	-	-	Hub	-
ENSG00000134574	DDB2	green	-	-	-	-	-
ENSG00000134575	ACP2	lightcyan	-	-	-	-	-
ENSG00000025434	NR1H3	greenyellow	-	-	-	-	Hub
ENSG00000110514	MADD	midnightblue	-	-	-	-	-
ENSG00000066336	SPI1	brown	-	-	-	-	-
ENSG00000160050	CCDC28B	lightgreen	-	-	-	-	Hub
ENSG00000255197	RP11-750H9.5	salmon	-	-	-	-	Hub
ENSG00000165915	SLC39A13	brown	-	-	-	-	-
ENSG00000165916	PSMC3	green	-	-	-	-	-
ENSG00000149187	CELF1	royalblue	-	-	-	-	Hub
ENSG00000270072	RP11-750H9.7	darkgrey	-	-	-	-	-
ENSG00000123444	KBTBD4	brown	-	-	-	-	-
ENSG00000160051	IQCC	black	-	-	-	-	-
ENSG00000196666	FAM180B	turquoise	-	-	-	-	-
ENSG00000109919	MTCH2	greenyellow	-	-	-	-	-
ENSG00000165923	AGBL2	cyan	-	-	-	-	-
ENSG00000149177	PTPRJ	magenta	-	-	-	-	-
ENSG00000134817	APLNR	darkred	-	5.65567	-	-	-
ENSG00000149136	SSRP1	tan	-	-	-	-	-
ENSG00000149150	SLC43A1	cyan	-	0.283328	-	-	-
ENSG00000220785	MTMR9LP	darkgreen	-	-	-	-	-
ENSG00000134809	TIMM10	darkgrey	-	-	-	-	Hub
ENSG00000156587	UBE2L6	salmon	-	-	-	-	-
ENSG00000149131	SERPING1	lightyellow	0.581764	-	-	-	-
ENSG00000156599	ZDHHC5	greenyellow	-	-	-	-	-
ENSG00000183615	FAM167B	blue	-	-	-	-	-
ENSG00000156603	MED19	green	-	-	-	-	-
ENSG00000110031	LPXN	brown	-	-	-	-	-
ENSG00000116478	HDAC1	yellow	-	-	-	-	Hub
ENSG00000175130	MARCKSL1	red	-	-	-	-	-
ENSG00000245571	AP001258.4	black	-	-	-	-	-
ENSG00000166801	FAM111A	turquoise	-	-	-	-	-
ENSG00000110042	DTX4	grey60	-	-	-	-	-
ENSG00000197629	MPEG1	red	-	0.326412	-	-	-
ENSG00000110048	OSBP	purple	-	-	-	-	-
ENSG00000162526	TSSK3	darkgrey	-	-	-	-	-
ENSG00000166889	PATL1	blue	-	-	-	-	-
ENSG00000166902	MRPL16	brown	-	-	-	-	Hub
ENSG00000110077	MS4A6A	greenyellow	-	-	-	-	-
ENSG00000214787	MS4A4E	midnightblue	-	-	-	-	-
ENSG00000110079	MS4A4A	darkturquoise	-	-	-	-	-
ENSG00000166959	MS4A8	yellow	-	-	-	-	Hub
ENSG00000110104	CCDC86	pink	-	2.11881	-	-	-
ENSG00000110107	PRPF19	lightgreen	-	1.64628	-	-	Hub
ENSG00000225828	FAM229A	lightcyan	-	-	-	-	-
ENSG00000110108	TMEM109	turquoise	-	-	-	-	-
ENSG00000006118	TMEM132A	blue	2.28719	-	-	-	-
ENSG00000110446	SLC15A3	lightgreen	-	-	-	-	Hub
ENSG00000167987	VPS37C	green	-	-	-	-	-
ENSG00000167986	DDB1	greenyellow	-	-	-	-	-
ENSG00000162144	CYB561A3	midnightblue	-	-	-	-	-
ENSG00000160058	BSDC1	green	-	-	-	-	-
ENSG00000149483	TMEM138	blue	-	-	-	-	-
ENSG00000187049	TMEM216	royalblue	-	-	-	-	-
ENSG00000149532	CPSF7	turquoise	-	-	-	-	-
ENSG00000204950	LRRC10B	green	-	2.78787	-	-	-
ENSG00000176261	ZBTB8OS	pink	-	-	-	-	-
ENSG00000124920	MYRF	lightcyan	-	-	-	-	-
ENSG00000221968	FADS3	purple	1.48107	-	-	-	-
ENSG00000167994	RAB3IL1	magenta	0.612843	0.314582	-	-	-
ENSG00000167995	BEST1	green	-	-	-	-	-
ENSG00000167996	FTH1	darkred	-	-	-	-	-
ENSG00000149503	INCENP	black	-	-	-	-	Hub
ENSG00000124935	SCGB1D2	magenta	-	-	-	-	-
ENSG00000162174	ASRGL1	darkgrey	2.14704	-	-	-	-
ENSG00000124942	AHNAK	lightyellow	-	-	-	-	Hub
ENSG00000149480	MTA2	yellow	-	-	-	-	Hub
ENSG00000149499	EML3	brown	-	-	-	-	Hub
ENSG00000149489	ROM1	turquoise	-	-	-	-	-
ENSG00000149541	B3GAT3	tan	-	-	-	-	-
ENSG00000089597	GANAB	turquoise	-	-	-	-	-
ENSG00000204922	UQCC3	green	-	-	-	-	-
ENSG00000162191	UBXN1	darkturquoise	-	-	-	-	-
ENSG00000177363	LRRN4CL	red	-	0.232083	-	-	-
ENSG00000162222	TTC9C	black	-	-	-	-	-
ENSG00000185670	ZBTB3	turquoise	-	-	-	-	-
ENSG00000168002	POLR2G	pink	-	-	-	-	-
ENSG00000162227	TAF6L	blue	-	-	-	-	Hub
ENSG00000168569	TMEM223	purple	-	-	-	-	-
ENSG00000162231	NXF1	brown	-	-	-	-	-
ENSG00000162236	STX5	grey60	-	-	-	-	Hub
ENSG00000168003	SLC3A2	yellow	-	-	-	-	-
ENSG00000149452	SLC22A8	red	-	-	-	-	-
ENSG00000133321	RARRES3	salmon	-	-	-	-	Hub
ENSG00000176485	PLA2G16	darkgrey	-	-	-	-	-
ENSG00000184743	ATL3	blue	-	-	-	-	-
ENSG00000133318	RTN3	greenyellow	-	-	-	-	-
ENSG00000188070	C11orf95	lightgreen	-	-	-	-	-
ENSG00000168005	C11orf84	midnightblue	-	-	-	-	Hub
ENSG00000072518	MARK2	darkturquoise	-	-	-	-	-
ENSG00000110583	NAA40	salmon	1.44735	1.63385	-	-	-
ENSG00000133315	MACROD1	black	-	-	-	-	-
ENSG00000168439	STIP1	red	-	-	-	-	-
ENSG00000149781	FERMT3	green	-	-	-	-	-
ENSG00000149743	TRPT1	turquoise	-	-	-	-	-
ENSG00000256116	RP11-783K16.14	darkgrey	-	-	-	-	-
ENSG00000173511	VEGFB	lightgreen	1.54948	-	-	-	-
ENSG00000173486	FKBP2	pink	-	-	-	-	-
ENSG00000149782	PLCB3	darkgreen	-	0.598852	-	-	Hub
ENSG00000002330	BAD	salmon	-	-	-	-	-
ENSG00000173264	GPR137	lightcyan	-	-	-	-	-
ENSG00000173113	TRMT112	darkturquoise	-	-	-	-	-
ENSG00000126432	PRDX5	greenyellow	-	-	-	-	Hub
ENSG00000168071	CCDC88B	brown	1.92451	-	-	-	-
ENSG00000162302	RPS6KA4	green	-	-	-	-	-
ENSG00000110076	NRXN2	lightgreen	-	-	-	-	-
ENSG00000068831	RASGRP2	blue	-	-	-	-	-
ENSG00000068976	PYGM	pink	-	-	-	-	-
ENSG00000168066	SF1	brown	-	-	-	-	-
ENSG00000168067	MAP4K2	tan	-	-	-	-	-
ENSG00000133895	MEN1	brown	-	-	-	-	Hub
ENSG00000171219	CDC42BPG	cyan	-	-	-	-	-
ENSG00000110047	EHD1	cyan	-	0.388086	-	-	-
ENSG00000110046	ATG2A	brown	-	-	-	-	-
ENSG00000162520	SYNC	lightcyan	0.609894	-	-	-	-
ENSG00000068971	PPP2R5B	lightgreen	1.50717	-	-	-	Hub
ENSG00000168060	NAALADL1	pink	-	0.342817	-	-	-
ENSG00000146670	CDCA5	lightcyan	-	-	-	-	-
ENSG00000162300	ZFPL1	tan	-	-	-	-	-
ENSG00000174276	ZNHIT2	yellow	-	-	-	-	-
ENSG00000149792	MRPL49	blue	-	-	-	-	-
ENSG00000254614	AP003068.23	turquoise	-	-	-	-	-
ENSG00000014216	CAPN1	yellow	-	-	-	-	-
ENSG00000014138	POLA2	midnightblue	-	-	-	Hub	-
ENSG00000149798	CDC42EP2	yellow	-	-	-	-	Hub
ENSG00000133884	DPF2	blue	-	-	-	-	Hub
ENSG00000126391	FRMD8	blue	-	-	-	-	-
ENSG00000162522	KIAA1522	darkturquoise	-	-	-	-	-
ENSG00000162576	MXRA8	red	-	0.243493	-	-	Hub
ENSG00000142186	SCYL1	turquoise	-	-	-	-	-
ENSG00000134684	YARS	lightgreen	-	-	-	-	Hub
ENSG00000168056	LTBP3	midnightblue	-	-	-	-	Hub
ENSG00000173327	MAP3K11	darkgreen	1.4884	-	-	-	-
ENSG00000197136	PCNXL3	turquoise	1.35209	-	-	-	-
ENSG00000173039	RELA	darkgreen	-	-	-	-	-
ENSG00000172977	KAT5	blue	-	-	-	-	-
ENSG00000172922	RNASEH2C	pink	-	-	-	-	-
ENSG00000254470	AP5B1	royalblue	-	-	-	-	-
ENSG00000172757	CFL1	black	-	-	-	-	-
ENSG00000172732	MUS81	midnightblue	-	-	-	-	-
ENSG00000172638	EFEMP2	cyan	-	-	-	-	-
ENSG00000172500	FIBP	royalblue	-	-	-	-	-
ENSG00000175602	CCDC85B	darkgrey	-	-	-	-	-
ENSG00000175573	C11orf68	salmon	-	-	-	-	-
ENSG00000175550	DRAP1	darkred	-	-	-	-	-
ENSG00000175467	SART1	blue	-	-	-	-	-
ENSG00000175376	EIF1AD	darkturquoise	-	-	-	-	-
ENSG00000175334	BANF1	tan	-	-	-	-	-
ENSG00000087365	SF3B2	pink	-	-	-	-	-
ENSG00000175115	PACS1	brown	-	-	-	-	-
ENSG00000174996	KLC2	brown	1.5239	-	-	-	-
ENSG00000174903	RAB1B	yellow	-	-	-	-	-
ENSG00000116497	S100PBP	tan	-	-	-	-	-
ENSG00000174851	YIF1A	blue	-	-	-	-	Hub
ENSG00000174791	RIN1	salmon	-	-	-	-	-
ENSG00000160097	FNDC5	lightgreen	-	-	-	-	Hub
ENSG00000174744	BRMS1	brown	-	-	-	-	-
ENSG00000174684	B4GAT1	brown	-	-	-	-	-
ENSG00000255468	RP11-867G23.8	green	-	-	-	-	-
ENSG00000174669	SLC29A2	pink	2.13971	-	-	-	-
ENSG00000174547	MRPL11	pink	-	0.500659	-	-	-
ENSG00000174516	PELI3	lightyellow	-	-	-	-	-
ENSG00000255517	CTD-3074O7.5	turquoise	-	-	-	-	-
ENSG00000174165	ZDHHC24	red	-	-	-	-	-
ENSG00000174080	CTSF	pink	-	-	-	-	-
ENSG00000173992	CCS	tan	-	-	-	-	-
ENSG00000121900	TMEM54	lightyellow	-	-	-	-	-
ENSG00000173914	RBM4B	tan	-	-	-	-	-
ENSG00000173898	SPTBN2	purple	1.91049	-	-	-	-
ENSG00000175756	AURKAIP1	brown	-	-	-	-	-
ENSG00000116514	RNF19B	blue	-	-	-	-	-
ENSG00000173599	PC	purple	-	-	-	-	-
ENSG00000173156	RHOD	lightcyan	-	-	-	-	-
ENSG00000173120	KDM2A	blue	-	-	-	-	Hub
ENSG00000173020	ADRBK1	midnightblue	-	-	-	Hub	-
ENSG00000172932	ANKRD13D	brown	-	-	-	-	-
ENSG00000172830	SSH3	yellow	-	-	-	-	Hub
ENSG00000172613	RAD9A	turquoise	-	-	-	-	Hub
ENSG00000004455	AK2	greenyellow	-	-	-	-	Hub
ENSG00000172531	PPP1CA	brown	-	-	-	-	Hub
ENSG00000175634	RPS6KB2	black	-	-	-	-	-
ENSG00000110711	AIP	cyan	-	-	-	-	-
ENSG00000110697	PITPNM1	black	1.38909	-	-	-	-
ENSG00000167797	CDK2AP2	purple	-	-	-	-	Hub
ENSG00000084207	GSTP1	greenyellow	-	-	-	-	-
ENSG00000255119	RP11-655M14.12	green	-	-	-	-	-
ENSG00000167792	NDUFV1	greenyellow	-	-	-	-	Hub
ENSG00000110057	UNC93B1	pink	-	-	-	-	-
ENSG00000142920	AZIN2	green	-	-	-	-	-
ENSG00000006534	ALDH3B1	purple	-	-	-	-	-
ENSG00000110721	CHKA	cyan	-	-	-	-	-
ENSG00000110066	KMT5B	darkturquoise	-	-	-	-	-
ENSG00000171067	C11orf24	yellow	-	-	-	-	Hub
ENSG00000162337	LRP5	turquoise	-	-	-	-	-
ENSG00000221978	CCNL2	blue	-	-	-	-	-
ENSG00000110075	PPP6R3	blue	-	-	-	-	Hub
ENSG00000132749	MTL5	magenta	-	-	-	-	Hub
ENSG00000110090	CPT1A	lightcyan	0.699743	-	-	-	-
ENSG00000197345	MRPL21	greenyellow	-	-	-	-	-
ENSG00000278997	RP11-131M11.2	magenta	-	-	-	-	-
ENSG00000132740	IGHMBP2	brown	-	-	-	-	-
ENSG00000172935	MRGPRF	purple	-	0.395044	-	-	-
ENSG00000162341	TPCN2	darkgreen	-	-	-	Hub	-
ENSG00000116525	TRIM62	greenyellow	-	-	-	-	Hub
ENSG00000110092	CCND1	lightyellow	-	-	-	-	-
ENSG00000149716	ORAOV1	blue	-	-	-	-	-
ENSG00000131620	ANO1	lightyellow	-	-	-	-	-
ENSG00000168040	FADD	darkred	-	-	-	-	-
ENSG00000131626	PPFIA1	pink	-	-	-	-	-
ENSG00000160094	ZNF362	lightgreen	-	-	-	Hub	Hub
ENSG00000085733	CTTN	brown	-	-	-	-	-
ENSG00000172893	DHCR7	grey60	-	-	-	-	Hub
ENSG00000172890	NADSYN1	brown	-	-	-	-	Hub
ENSG00000158483	FAM86C1	brown	-	-	-	-	Hub
ENSG00000254469	RP11-849H4.2	brown	-	-	-	-	-
ENSG00000224870	RP4-758J18.2	green	-	-	-	-	-
ENSG00000137522	RNF121	green	-	-	-	-	-
ENSG00000137496	IL18BP	brown	-	-	-	-	-
ENSG00000137497	NUMA1	blue	-	-	-	-	-
ENSG00000251143	RP11-849H4.4	greenyellow	-	-	-	-	-
ENSG00000184154	LRTOMT	magenta	-	-	-	-	-
ENSG00000149357	LAMTOR1	black	-	-	-	-	-
ENSG00000110200	ANAPC15	tan	-	-	-	-	-
ENSG00000110195	FOLR1	darkgreen	-	-	-	-	Hub
ENSG00000165457	FOLR2	red	-	0.263973	-	-	-
ENSG00000165458	INPPL1	brown	1.34911	-	-	-	-
ENSG00000162129	CLPB	turquoise	-	-	-	-	-
ENSG00000186642	PDE2A	tan	-	-	-	-	-
ENSG00000168010	ATG16L2	greenyellow	-	-	-	-	-
ENSG00000137478	FCHSD2	cyan	-	-	-	-	-
ENSG00000110237	ARHGEF17	greenyellow	-	-	-	Hub	Hub
ENSG00000121903	ZSCAN20	pink	-	-	-	-	-
ENSG00000054965	FAM168A	red	-	-	-	-	-
ENSG00000021300	PLEKHB1	grey60	-	3.11528	-	-	-
ENSG00000175582	RAB6A	greenyellow	-	-	-	-	Hub
ENSG00000175581	MRPL48	purple	-	-	-	-	-
ENSG00000181924	COA4	tan	-	-	-	-	-
ENSG00000175575	PAAF1	lightcyan	-	-	-	-	-
ENSG00000187726	DNAJB13	cyan	-	-	-	-	Hub
ENSG00000175567	UCP2	purple	-	-	-	-	-
ENSG00000121904	CSMD2	yellow	-	-	-	-	-
ENSG00000168014	C2CD3	lightyellow	-	-	-	-	Hub
ENSG00000214517	PPME1	pink	-	-	-	-	Hub
ENSG00000280269	AP000577.2	midnightblue	-	-	-	-	-
ENSG00000149380	P4HA3	black	-	-	-	-	-
ENSG00000165434	PGM2L1	brown	-	-	-	-	-
ENSG00000175538	KCNE3	turquoise	-	-	-	-	-
ENSG00000166439	RNF169	lightcyan	-	-	-	-	-
ENSG00000166435	XRRA1	darkgrey	-	-	-	-	-
ENSG00000278879	AP000560.3	tan	-	-	-	-	-
ENSG00000241170	RP11-147I3.1	red	-	-	-	-	-
ENSG00000118363	SPCS2	royalblue	-	-	-	-	-
ENSG00000162139	NEU3	brown	-	-	-	-	-
ENSG00000137491	SLCO2B1	blue	-	-	-	-	-
ENSG00000163866	SMIM12	grey60	-	-	-	-	-
ENSG00000279117	CTD-2562J17.6	magenta	-	-	-	-	Hub
ENSG00000137486	ARRB1	magenta	-	-	-	-	Hub
ENSG00000207445	SNORD15B	darkgrey	-	-	-	-	-
ENSG00000158555	GDPD5	lightgreen	-	0.351564	-	-	-
ENSG00000149257	SERPINH1	yellow	-	0.390888	-	-	-
ENSG00000171533	MAP6	grey60	-	-	-	-	-
ENSG00000198382	UVRAG	purple	-	-	-	-	-
ENSG00000085741	WNT11	turquoise	-	0.301686	-	-	-
ENSG00000137492	PRKRIR	green	0.684907	-	-	-	-
ENSG00000179240	RP11-111M22.2	pink	-	-	-	-	Hub
ENSG00000272301	RP11-111M22.4	black	-	-	-	-	-
ENSG00000255135	RP11-111M22.3	greenyellow	-	-	-	-	-
ENSG00000158636	EMSY	turquoise	-	-	-	-	Hub
ENSG00000187513	GJA4	royalblue	-	-	-	-	-
ENSG00000137507	LRRC32	purple	-	-	-	-	-
ENSG00000182704	TSKU	darkgrey	-	-	-	-	-
ENSG00000078124	ACER3	brown	-	-	-	Hub	-
ENSG00000137474	MYO7A	lightyellow	1.71922	-	-	-	-
ENSG00000149269	PAK1	green	-	-	-	-	-
ENSG00000074201	CLNS1A	greenyellow	-	-	-	-	Hub
ENSG00000178301	AQP11	royalblue	-	-	-	-	-
ENSG00000087884	AAMDC	red	-	-	-	-	-
ENSG00000149262	INTS4	salmon	-	-	-	-	-
ENSG00000159063	ALG8	midnightblue	-	-	-	-	-
ENSG00000246174	KCTD21-AS1	brown	-	-	-	-	-
ENSG00000188997	KCTD21	red	-	-	-	-	-
ENSG00000118369	USP35	turquoise	1.58063	-	-	-	-
ENSG00000033327	GAB2	turquoise	-	-	-	-	-
ENSG00000235098	ANKRD65	purple	-	-	-	-	Hub
ENSG00000251323	RP11-452H21.4	lightyellow	-	-	-	-	Hub
ENSG00000137513	NARS2	tan	-	-	-	-	-
ENSG00000149256	TENM4	royalblue	-	-	-	-	-
ENSG00000197056	ZMYM1	brown	-	-	-	-	-
ENSG00000182103	FAM181B	cyan	-	2.14662	-	-	-
ENSG00000137509	PRCP	midnightblue	-	-	-	Hub	-
ENSG00000137502	RAB30	pink	-	-	-	-	-
ENSG00000116560	SFPQ	pink	-	-	-	-	Hub
ENSG00000246067	RAB30-AS1	purple	-	-	-	-	-
ENSG00000146463	ZMYM4	lightgreen	-	-	-	-	-
ENSG00000247137	RP11-727A23.5	darkturquoise	-	-	-	-	-
ENSG00000269939	PCF11-AS1	yellow	-	-	-	-	-
ENSG00000137500	CCDC90B	brown	-	-	-	-	-
ENSG00000255234	RP11-727A23.10	greenyellow	-	-	-	-	Hub
ENSG00000150672	DLG2	magenta	-	-	-	-	Hub
ENSG00000229994	RPL5P4	green	-	-	-	-	-
ENSG00000171204	TMEM126B	brown	-	-	-	-	-
ENSG00000171202	TMEM126A	darkturquoise	-	-	-	-	-
ENSG00000137504	CREBZF	lightcyan	-	-	-	-	-
ENSG00000179071	CCDC89	magenta	-	-	-	-	-
ENSG00000137501	SYTL2	red	-	-	-	-	Hub
ENSG00000073921	PICALM	black	-	-	-	-	-
ENSG00000149196	C11orf73	royalblue	-	-	-	-	Hub
ENSG00000149201	CCDC81	cyan	-	-	-	-	-
ENSG00000151376	ME3	brown	1.53516	-	-	-	-
ENSG00000142687	KIAA0319L	brown	-	-	-	-	-
ENSG00000150687	PRSS23	pink	-	-	-	-	-
ENSG00000280339	RP11-736K20.4	red	-	-	-	-	-
ENSG00000246523	RP11-736K20.6	lightgreen	-	-	-	-	-
ENSG00000166575	TMEM135	turquoise	-	-	-	-	-
ENSG00000020129	NCDN	green	-	-	-	-	-
ENSG00000123892	RAB38	blue	-	-	-	-	-
ENSG00000109861	CTSC	darkred	-	-	-	-	Hub
ENSG00000077616	NAALAD2	red	-	0.313856	-	-	-
ENSG00000110172	CHORDC1	royalblue	-	-	-	-	-
ENSG00000165323	FAT3	turquoise	-	-	-	-	-
ENSG00000116819	TFAP2E	green	-	-	-	-	-
ENSG00000180773	SLC36A4	yellow	-	-	-	-	Hub
ENSG00000166002	SMCO4	purple	-	-	-	-	-
ENSG00000126067	PSMB2	darkturquoise	-	-	-	-	-
ENSG00000166004	CEP295	green	-	-	-	-	-
ENSG00000279696	RP11-178H8.7	green	-	-	-	-	Hub
ENSG00000182919	C11orf54	royalblue	-	-	-	-	-
ENSG00000142686	C1orf216	purple	-	-	-	-	-
ENSG00000042429	MED17	green	-	-	-	-	-
ENSG00000110218	PANX1	royalblue	-	-	-	-	-
ENSG00000123901	GPR83	lightyellow	-	-	-	-	Hub
ENSG00000020922	MRE11A	magenta	-	-	-	-	Hub
ENSG00000168876	ANKRD49	darkred	-	-	-	-	-
ENSG00000257057	C11orf97	black	-	-	-	-	-
ENSG00000166025	AMOTL1	magenta	-	-	-	-	Hub
ENSG00000150316	CWC15	cyan	-	-	-	-	-
ENSG00000263465	SRSF8	brown	-	-	-	-	-
ENSG00000134698	AGO4	darkturquoise	-	-	-	-	-
ENSG00000149218	ENDOD1	black	-	-	-	-	-
ENSG00000245552	RP11-712B9.2	royalblue	-	-	-	-	-
ENSG00000149212	SESN3	red	0.596276	0.528142	-	-	-
ENSG00000077458	FAM76B	magenta	-	-	-	-	-
ENSG00000166037	CEP57	yellow	-	-	-	-	-
ENSG00000087053	MTMR2	turquoise	0.701949	-	-	-	-
ENSG00000184384	MAML2	salmon	-	-	-	-	-
ENSG00000149231	CCDC82	red	-	-	-	-	-
ENSG00000183340	JRKL	tan	-	-	-	-	-
ENSG00000149972	CNTN5	pink	-	-	-	-	-
ENSG00000082175	PGR	red	-	0.416253	-	-	Hub
ENSG00000137672	TRPC6	green	2.09071	-	-	-	-
ENSG00000110318	CEP126	cyan	-	-	-	-	-
ENSG00000137691	C11orf70	yellow	-	-	-	-	-
ENSG00000137693	YAP1	salmon	-	-	-	-	Hub
ENSG00000023445	BIRC3	black	-	-	-	-	-
ENSG00000110330	BIRC2	lightgreen	-	-	-	-	-
ENSG00000152558	TMEM123	greenyellow	0.622585	-	-	Hub	-
ENSG00000260966	RP11-690D19.3	midnightblue	-	-	-	-	-
ENSG00000137692	DCUN1D5	pink	-	-	-	-	-
ENSG00000187240	DYNC2H1	red	-	-	-	-	-
ENSG00000170962	PDGFD	darkturquoise	-	-	-	-	-
ENSG00000092847	AGO1	black	-	-	-	-	-
ENSG00000196954	CASP4	yellow	-	-	-	-	-
ENSG00000137752	CASP1	magenta	-	-	-	-	Hub
ENSG00000170903	MSANTD4	darkgreen	-	-	-	-	Hub
ENSG00000182359	KBTBD3	blue	-	-	-	-	Hub
ENSG00000149313	AASDHPPT	blue	-	-	-	-	Hub
ENSG00000152402	GUCY1A2	tan	-	-	-	-	-
ENSG00000126070	AGO3	blue	-	-	-	-	-
ENSG00000261098	RP11-819C21.1	grey60	-	-	-	-	-
ENSG00000152404	CWF19L2	magenta	-	-	-	-	-
ENSG00000225215	SMARCE1P1	turquoise	-	-	-	-	-
ENSG00000137760	ALKBH8	darkred	-	-	-	-	-
ENSG00000110675	ELMOD1	turquoise	-	-	-	-	-
ENSG00000110660	SLC35F2	grey60	-	-	-	-	Hub
ENSG00000179331	RAB39A	blue	-	-	-	-	-
ENSG00000166266	CUL5	midnightblue	-	-	-	-	-
ENSG00000179403	VWA1	turquoise	-	-	-	-	-
ENSG00000075239	ACAT1	greenyellow	-	-	-	-	-
ENSG00000149308	NPAT	lightcyan	-	-	-	-	-
ENSG00000149311	ATM	royalblue	-	-	-	-	-
ENSG00000178202	KDELC2	pink	0.679626	0.60386	-	-	-
ENSG00000110723	EXPH5	yellow	-	-	-	-	Hub
ENSG00000178105	DDX10	grey60	-	-	-	-	Hub
ENSG00000149289	ZC3H12C	turquoise	-	-	-	-	-
ENSG00000137710	RDX	blue	-	-	-	-	Hub
ENSG00000137714	FDX1	brown	-	-	-	-	-
ENSG00000137727	ARHGAP20	purple	0.630954	0.618456	-	-	-
ENSG00000196167	COLCA1	red	-	-	-	-	Hub
ENSG00000214290	COLCA2	blue	-	-	-	-	-
ENSG00000255093	RP11-794P6.2	red	-	-	-	-	-
ENSG00000183644	C11orf88	yellow	-	-	-	-	Hub
ENSG00000204381	LAYN	turquoise	-	-	-	-	-
ENSG00000170145	SIK2	brown	-	-	-	-	-
ENSG00000137713	PPP2R1B	darkgreen	-	-	-	-	Hub
ENSG00000137720	C11orf1	lightcyan	-	-	-	-	-
ENSG00000109846	CRYAB	black	-	-	-	-	-
ENSG00000150764	DIXDC1	black	-	-	-	-	-
ENSG00000150768	DLAT	midnightblue	-	-	-	Hub	-
ENSG00000150773	PIH1D2	magenta	-	-	-	-	-
ENSG00000150776	C11orf57	turquoise	-	-	-	-	Hub
ENSG00000150779	TIMM8B	darkred	0.499674	-	-	-	-
ENSG00000160072	ATAD3B	turquoise	-	-	-	-	Hub
ENSG00000150782	IL18	yellow	-	0.329896	-	-	-
ENSG00000214264	KCTD9P4	black	-	-	-	-	-
ENSG00000150787	PTS	black	-	-	-	-	-
ENSG00000250303	RP11-356J5.12	red	-	-	-	-	-
ENSG00000149294	NCAM1	red	-	-	-	-	-
ENSG00000170209	ANKK1	midnightblue	-	-	-	-	-
ENSG00000086827	ZW10	greenyellow	-	-	-	-	-
ENSG00000048028	USP28	tan	-	-	-	-	-
ENSG00000109906	ZBTB16	turquoise	-	-	-	-	-
ENSG00000282682	C11orf71	lightgreen	-	0.318054	-	-	-
ENSG00000182985	CADM1	red	-	-	-	-	-
ENSG00000137656	BUD13	tan	-	-	-	-	-
ENSG00000109917	ZPR1	darkgrey	-	-	-	-	-
ENSG00000118137	APOA1	pink	-	-	-	-	-
ENSG00000160584	SIK3	brown	-	-	-	-	-
ENSG00000232862	RP4-665N4.4	red	-	-	-	-	-
ENSG00000092850	TEKT2	salmon	-	-	-	-	-
ENSG00000116863	ADPRHL2	greenyellow	-	-	-	-	-
ENSG00000234268	AP000936.1	green	-	-	-	-	-
ENSG00000168092	PAFAH1B2	turquoise	-	-	-	-	-
ENSG00000149577	SIDT2	darkgreen	-	-	-	-	Hub
ENSG00000149591	TAGLN	black	-	-	-	-	Hub
ENSG00000160613	PCSK7	blue	-	-	-	-	-
ENSG00000280143	AP000892.6	darkgrey	-	3.04369	-	-	-
ENSG00000167257	RNF214	lightcyan	-	-	-	-	-
ENSG00000186318	BACE1	tan	-	-	-	-	-
ENSG00000171812	COL8A2	pink	-	-	-	-	-
ENSG00000110274	CEP164	turquoise	-	-	-	-	Hub
ENSG00000177103	DSCAML1	black	-	-	-	-	-
ENSG00000110324	IL10RA	greenyellow	-	-	-	-	-
ENSG00000177098	SCN4B	red	-	0.234286	-	-	-
ENSG00000160593	JAML	red	-	-	-	-	-
ENSG00000160588	MPZL3	turquoise	-	0.374454	-	-	-
ENSG00000149573	MPZL2	lightyellow	0.565913	-	-	-	-
ENSG00000110344	UBE4A	brown	-	-	-	-	-
ENSG00000167283	ATP5L	darkgreen	-	-	-	-	Hub
ENSG00000118058	KMT2A	darkgreen	-	-	-	-	-
ENSG00000255435	RP11-770J1.3	darkred	-	-	-	-	-
ENSG00000118096	IFT46	magenta	0.594703	-	-	-	Hub
ENSG00000243431	RPL5P30	darkred	-	-	-	-	-
ENSG00000095139	ARCN1	purple	-	-	-	-	Hub
ENSG00000255176	AP002954.3	brown	-	-	-	-	-
ENSG00000110367	DDX6	turquoise	-	-	-	-	-
ENSG00000278376	RP11-158I9.8	cyan	-	-	-	-	-
ENSG00000186174	BCL9L	midnightblue	-	-	-	Hub	-
ENSG00000255121	RP11-110I1.12	lightgreen	-	-	-	-	-
ENSG00000054116	TRAPPC3	green	-	-	-	-	-
ENSG00000118181	RPS25	cyan	0.662626	-	-	-	-
ENSG00000137700	SLC37A4	lightcyan	-	-	-	-	-
ENSG00000149428	HYOU1	green	-	-	-	-	-
ENSG00000160695	VPS11	darkred	-	-	-	-	-
ENSG00000256269	HMBS	pink	-	-	-	-	-
ENSG00000188486	H2AFX	magenta	-	-	-	-	-
ENSG00000172269	DPAGT1	black	-	-	-	-	-
ENSG00000172375	C2CD2L	black	-	-	-	-	-
ENSG00000172273	HINFP	pink	-	-	-	-	Hub
ENSG00000160703	NLRX1	brown	-	-	-	-	-
ENSG00000116871	MAP7D1	royalblue	1.50784	-	-	-	-
ENSG00000248712	CCDC153	pink	-	-	-	-	-
ENSG00000110395	CBL	lightyellow	-	-	-	-	-
ENSG00000173456	RNF26	royalblue	-	-	-	-	-
ENSG00000036672	USP2	turquoise	1.96386	-	-	-	Hub
ENSG00000245248	USP2-AS1	lightgreen	-	-	-	-	-
ENSG00000054118	THRAP3	blue	-	-	-	-	-
ENSG00000254590	RP11-334E6.2	green	-	-	-	-	-
ENSG00000154096	THY1	green	-	-	-	-	-
ENSG00000110400	PVRL1	lightcyan	3.21043	-	-	-	-
ENSG00000137699	TRIM29	brown	3.04855	-	-	-	-
ENSG00000184232	OAF	red	-	-	-	-	-
ENSG00000181264	TMEM136	greenyellow	-	-	-	-	-
ENSG00000196914	ARHGEF12	turquoise	-	-	-	-	-
ENSG00000154114	TBCEL	green	-	-	-	-	-
ENSG00000109927	TECTA	pink	-	-	-	-	-
ENSG00000109929	SC5D	midnightblue	-	-	-	-	Hub
ENSG00000142694	EVA1B	red	-	-	-	-	-
ENSG00000137642	SORL1	lightgreen	-	-	-	-	Hub
ENSG00000207971	MIR125B1	cyan	-	-	-	-	-
ENSG00000255090	MIR100HG	red	0.495178	0.273252	-	-	-
ENSG00000196182	STK40	greenyellow	-	-	-	-	-
ENSG00000109944	C11orf63	lightyellow	-	-	-	-	Hub
ENSG00000254944	ATP5F1P5	lightgreen	-	-	-	-	Hub
ENSG00000200879	SNORD14E	red	-	-	-	-	-
ENSG00000166250	CLMP	lightyellow	0.514547	0.211068	-	Hub	-
ENSG00000110002	VWA5A	green	0.586869	-	-	-	-
ENSG00000110013	SIAE	yellow	-	-	-	-	-
ENSG00000154144	TBRG1	cyan	-	-	-	-	Hub
ENSG00000064199	SPA17	yellow	-	-	-	-	Hub
ENSG00000149564	ESAM	black	-	-	-	-	-
ENSG00000120458	MSANTD2	cyan	-	-	-	-	-
ENSG00000279342	AP000866.1	salmon	-	-	-	Hub	-
ENSG00000245498	RP11-677M14.7	darkgrey	-	-	-	-	-
ENSG00000181817	LSM10	purple	-	-	-	-	-
ENSG00000154134	ROBO3	green	-	-	-	-	-
ENSG00000154133	ROBO4	blue	-	-	-	-	-
ENSG00000150433	TMEM218	green	-	-	-	-	-
ENSG00000165495	PKNOX2	royalblue	-	-	-	-	-
ENSG00000259290	RP11-687M24.7	yellow	-	-	-	-	-
ENSG00000149557	FEZ1	brown	-	2.23069	-	-	-
ENSG00000149547	EI24	blue	-	-	-	-	Hub
ENSG00000198331	HYLS1	darkgrey	-	-	-	-	-
ENSG00000110060	PUS3	turquoise	-	-	-	-	-
ENSG00000064309	CDON	red	-	0.293843	-	-	-
ENSG00000165526	RPUSD4	lightcyan	-	-	-	-	Hub
ENSG00000116885	OSCP1	lightgreen	-	1.62823	-	-	Hub
ENSG00000197798	FAM118B	red	-	-	-	-	-
ENSG00000182934	SRPRA	greenyellow	-	-	-	-	-
ENSG00000110074	FOXRED1	lightyellow	-	-	-	-	Hub
ENSG00000150455	TIRAP	lightcyan	-	-	-	-	Hub
ENSG00000110063	DCPS	magenta	-	-	-	-	-
ENSG00000280832	ST3GAL4-AS1	lightgreen	-	-	-	-	-
ENSG00000201448	SNORA63	purple	-	-	-	-	-
ENSG00000110080	ST3GAL4	pink	-	-	-	-	-
ENSG00000116898	MRPS15	royalblue	-	-	-	-	-
ENSG00000134954	ETS1	lightyellow	-	-	-	-	Hub
ENSG00000119535	CSF3R	midnightblue	-	-	-	-	Hub
ENSG00000151702	FLI1	magenta	-	-	-	-	-
ENSG00000134909	ARHGAP32	darkgreen	-	-	-	-	Hub
ENSG00000043039	BARX2	green	2.32357	-	-	-	-
ENSG00000281386	RP11-237N19.3	magenta	-	-	-	-	Hub
ENSG00000151715	TMEM45B	grey60	-	-	-	-	-
ENSG00000170322	NFRKB	green	-	-	-	-	-
ENSG00000170325	PRDM10	brown	-	-	-	-	-
ENSG00000084234	APLP2	turquoise	0.749144	-	-	-	-
ENSG00000196323	ZBTB44	salmon	-	-	-	-	-
ENSG00000255455	RP11-890B15.3	blue	-	-	-	-	-
ENSG00000120451	SNX19	grey60	-	-	-	-	-
ENSG00000182667	NTM	red	-	-	-	-	-
ENSG00000183715	OPCML	darkgreen	-	-	-	-	-
ENSG00000183715	OPCML	darkred	-	-	-	-	-
ENSG00000160075	SSU72	blue	-	-	-	-	-
ENSG00000080854	IGSF9B	salmon	-	-	-	-	-
ENSG00000166086	JAM3	cyan	0.543631	0.369463	-	-	-
ENSG00000151503	NCAPD3	cyan	-	-	-	-	-
ENSG00000163875	MEAF6	darkgrey	-	-	-	-	-
ENSG00000151502	VPS26B	turquoise	-	-	-	-	-
ENSG00000151500	THYN1	darkturquoise	-	-	-	-	-
ENSG00000151498	ACAD8	yellow	-	-	-	-	-
ENSG00000149328	GLB1L2	yellow	-	-	-	-	Hub
ENSG00000120645	IQSEC3	magenta	2.70258	-	-	-	Hub
ENSG00000111181	SLC6A12	yellow	-	-	-	-	-
ENSG00000010379	SLC6A13	lightyellow	-	-	-	-	Hub
ENSG00000261799	RP11-283I3.6	lightcyan	-	-	-	-	Hub
ENSG00000163877	SNIP1	black	-	-	-	-	-
ENSG00000073614	KDM5A	royalblue	-	-	-	-	-
ENSG00000120647	CCDC77	red	-	-	-	-	-
ENSG00000139044	B4GALNT3	salmon	-	-	-	-	-
ENSG00000177406	RP11-218M22.1	yellow	-	-	-	-	Hub
ENSG00000060237	WNK1	pink	-	-	-	-	-
ENSG00000082805	ERC1	grey60	-	-	-	-	Hub
ENSG00000163879	DNALI1	yellow	-	-	-	-	-
ENSG00000171823	FBXL14	midnightblue	-	-	-	-	-
ENSG00000006831	ADIPOR2	green	-	-	-	-	-
ENSG00000151065	DCP1B	lightgreen	-	-	-	-	-
ENSG00000134697	GNL2	tan	-	-	-	-	-
ENSG00000116922	C1orf109	turquoise	-	-	-	-	-
ENSG00000185090	MANEAL	black	-	6.64844	-	-	-
ENSG00000196449	YRDC	darkgreen	-	-	-	-	Hub
ENSG00000197982	C1orf122	blue	-	-	-	-	-
ENSG00000188786	MTF1	pink	-	-	-	-	-
ENSG00000255669	RP11-885B4.2	darkgrey	-	-	-	-	-
ENSG00000004478	FKBP4	lightcyan	-	-	-	-	-
ENSG00000111203	ITFG2	pink	-	-	-	-	-
ENSG00000053702	NRIP2	lightyellow	-	-	-	-	Hub
ENSG00000197905	TEAD4	brown	-	-	-	-	-
ENSG00000011105	TSPAN9	red	-	-	-	-	Hub
ENSG00000204084	INPP5B	blue	-	-	-	-	-
ENSG00000275850	RP11-543P15.3	green	-	-	-	-	-
ENSG00000111224	PARP11	lightcyan	-	-	-	-	-
ENSG00000118971	CCND2	red	-	-	-	-	-
ENSG00000078237	TIGAR	grey60	-	-	-	-	-
ENSG00000047621	C12orf4	darkgreen	-	-	-	-	-
ENSG00000111254	AKAP3	grey60	-	-	-	-	-
ENSG00000183431	SF3A3	green	-	-	-	-	-
ENSG00000130037	KCNA5	greenyellow	3.54991	-	-	-	-
ENSG00000183386	FHL3	lightcyan	-	-	-	-	-
ENSG00000010278	CD9	darkturquoise	-	-	-	-	Hub
ENSG00000067182	TNFRSF1A	tan	-	-	-	-	-
ENSG00000183520	UTP11L	pink	-	-	-	-	-
ENSG00000111319	SCNN1A	yellow	-	-	-	-	Hub
ENSG00000111321	LTBR	tan	-	-	-	-	-
ENSG00000139190	VAMP1	turquoise	-	-	-	-	-
ENSG00000111639	MRPL51	black	-	-	-	-	-
ENSG00000010292	NCAPD2	turquoise	-	-	-	-	-
ENSG00000276232	SCARNA10	darkturquoise	-	-	-	-	-
ENSG00000111640	GAPDH	midnightblue	-	-	-	-	-
ENSG00000010295	IFFO1	darkgreen	-	-	-	-	-
ENSG00000111641	NOP2	salmon	-	-	-	-	-
ENSG00000111642	CHD4	greenyellow	-	-	-	-	Hub
ENSG00000111653	ING4	green	-	-	-	-	-
ENSG00000126746	ZNF384	pink	-	-	-	-	Hub
ENSG00000139200	PIANP	pink	-	-	-	-	-
ENSG00000111652	COPS7A	lightcyan	-	-	-	-	-
ENSG00000089693	MLF2	tan	-	-	-	-	-
ENSG00000159335	PTMS	cyan	-	-	-	-	Hub
ENSG00000089692	LAG3	pink	4.10207	-	-	-	-
ENSG00000010610	CD4	red	-	-	-	-	-
ENSG00000111664	GNB3	brown	-	-	-	-	Hub
ENSG00000111667	USP5	blue	-	-	-	-	-
ENSG00000111669	TPI1	midnightblue	-	-	-	-	-
ENSG00000111671	SPSB2	midnightblue	-	-	-	-	-
ENSG00000228594	C1orf233	brown	-	-	-	-	-
ENSG00000111674	ENO2	magenta	-	2.48224	-	-	-
ENSG00000111676	ATN1	brown	-	-	-	-	Hub
ENSG00000174574	AKIRIN1	yellow	-	1.81054	-	-	-
ENSG00000111679	PTPN6	black	-	-	-	-	-
ENSG00000111684	LPCAT3	greenyellow	-	-	-	-	Hub
ENSG00000205885	C1RL-AS1	midnightblue	-	-	-	-	-
ENSG00000139182	CLSTN3	midnightblue	-	-	-	-	-
ENSG00000168653	NDUFS5	midnightblue	-	-	-	-	Hub
ENSG00000139197	PEX5	lightcyan	-	-	-	-	-
ENSG00000059804	SLC2A3	tan	-	0.30593	-	-	-
ENSG00000065970	FOXJ2	grey60	-	-	-	-	Hub
ENSG00000171860	C3AR1	red	-	-	-	-	-
ENSG00000089818	NECAP1	tan	-	-	-	-	-
ENSG00000276417	RP11-266K4.13	greenyellow	-	-	-	-	-
ENSG00000275367	RP11-266K4.14	magenta	-	-	-	-	Hub
ENSG00000127603	MACF1	blue	-	-	-	-	-
ENSG00000164845	FAM86FP	darkturquoise	-	-	-	-	-
ENSG00000166532	RIMKLB	darkturquoise	-	-	-	-	-
ENSG00000166535	A2ML1	black	-	-	-	-	-
ENSG00000111752	PHC1	salmon	-	-	-	-	-
ENSG00000003056	M6PR	black	-	-	-	-	-
ENSG00000139187	KLRG1	green	-	-	-	-	-
ENSG00000245105	A2M-AS1	darkgrey	-	-	-	-	Hub
ENSG00000175899	A2M	brown	-	-	-	-	-
ENSG00000111788	RP11-22B23.1	turquoise	-	-	-	-	-
ENSG00000214826	DDX12P	brown	-	-	-	-	-
ENSG00000257027	RP11-705C15.3	grey60	-	0.350513	-	-	-
ENSG00000110848	CD69	purple	-	0.332805	-	-	-
ENSG00000110852	CLEC2B	grey60	0.354238	0.274558	-	-	-
ENSG00000150048	CLEC1A	purple	0.481971	0.170715	-	-	-
ENSG00000172243	CLEC7A	brown	-	-	-	-	Hub
ENSG00000173391	OLR1	brown	-	-	-	-	-
ENSG00000139112	GABARAPL1	yellow	-	-	-	-	-
ENSG00000134539	KLRD1	cyan	-	-	-	-	-
ENSG00000256667	KLRAP1	royalblue	-	-	-	-	-
ENSG00000111196	MAGOHB	lightcyan	-	-	-	-	Hub
ENSG00000060138	YBX3	tan	0.588041	-	-	-	-
ENSG00000212128	TAS2R13	green	-	-	-	-	-
ENSG00000212125	TAS2R15P	black	-	-	-	-	-
ENSG00000212126	TAS2R50	blue	-	-	-	-	Hub
ENSG00000255837	TAS2R20	lightcyan	-	-	-	-	-
ENSG00000212124	TAS2R19	brown	-	-	-	-	-
ENSG00000256436	TAS2R31	tan	-	-	-	-	Hub
ENSG00000272106	RP11-345P4.9	pink	-	-	-	-	-
ENSG00000226761	TAS2R46	black	-	-	-	-	-
ENSG00000256981	TAS2R18	lightcyan	-	-	-	-	-
ENSG00000256712	RP11-785H5.2	tan	-	-	-	-	-
ENSG00000256537	SMIM10L1	yellow	-	-	-	-	-
ENSG00000090621	PABPC4	grey60	-	-	-	-	-
ENSG00000139083	ETV6	tan	-	-	-	-	-
ENSG00000163909	HEYL	cyan	-	-	-	-	-
ENSG00000070018	LRP6	greenyellow	-	-	-	-	Hub
ENSG00000111261	MANSC1	midnightblue	-	-	-	-	-
ENSG00000165714	BORCS5	darkgreen	-	-	-	-	-
ENSG00000111266	DUSP16	green	-	-	-	-	-
ENSG00000111269	CREBL2	greenyellow	-	-	-	-	-
ENSG00000111276	CDKN1B	darkturquoise	-	-	-	-	-
ENSG00000247498	RP11-392P7.6	red	-	-	-	-	-
ENSG00000013583	HEBP1	lightyellow	-	-	-	-	Hub
ENSG00000084444	FAM234B	grey60	-	-	-	-	-
ENSG00000134531	EMP1	black	0.602333	-	-	-	-
ENSG00000084072	PPIE	lightgreen	-	-	-	-	-
ENSG00000171681	ATF7IP	royalblue	-	-	-	-	-
ENSG00000121316	PLBD1	darkgreen	0.606072	0.40062	-	-	Hub
ENSG00000261324	RP11-174G6.5	lightyellow	-	-	-	-	-
ENSG00000197837	HIST4H4	magenta	-	-	-	-	-
ENSG00000246705	H2AFJ	darkturquoise	-	-	-	-	-
ENSG00000084463	WBP11	red	-	-	-	-	-
ENSG00000182993	C12orf60	cyan	-	-	-	-	Hub
ENSG00000111341	MGP	turquoise	0.602827	-	-	-	-
ENSG00000111348	ARHGDIB	black	-	-	-	-	-
ENSG00000151490	PTPRO	green	-	-	-	-	-
ENSG00000151491	EPS8	black	-	-	-	-	-
ENSG00000023734	STRAP	brown	-	-	-	-	-
ENSG00000023697	DERA	lightgreen	-	-	-	-	-
ENSG00000116985	BMP8B	black	-	-	-	-	-
ENSG00000008394	MGST1	green	-	-	-	-	-
ENSG00000048540	LMO3	magenta	3.457	-	-	-	-
ENSG00000111404	RERGL	turquoise	-	-	-	-	-
ENSG00000052126	PLEKHA5	purple	-	-	-	-	-
ENSG00000253284	RP11-282K24.3	green	-	-	-	-	-
ENSG00000139154	AEBP2	tan	-	-	-	-	-
ENSG00000043514	TRIT1	brown	-	-	-	-	-
ENSG00000172572	PDE3A	green	-	-	-	-	-
ENSG00000139155	SLCO1C1	cyan	-	2.78637	-	-	-
ENSG00000248333	CDK11B	brown	-	-	-	-	-
ENSG00000084453	SLCO1A2	lightcyan	-	-	-	-	-
ENSG00000121350	PYROXD1	purple	0.541903	-	-	-	-
ENSG00000004700	RECQL	turquoise	-	-	-	-	-
ENSG00000111711	GOLT1B	midnightblue	-	-	-	-	-
ENSG00000111716	LDHB	midnightblue	-	-	-	Hub	Hub
ENSG00000121361	KCNJ8	darkgreen	-	-	-	-	-
ENSG00000069431	ABCC9	brown	-	-	-	-	-
ENSG00000111726	CMAS	brown	-	-	-	-	-
ENSG00000139163	ETNK1	blue	-	-	-	-	-
ENSG00000168389	MFSD2A	darkgrey	-	2.47025	-	-	-
ENSG00000131236	CAP1	turquoise	-	-	-	-	-
ENSG00000060982	BCAT1	grey60	-	-	-	-	-
ENSG00000118308	LRMP	lightgreen	-	-	-	-	-
ENSG00000258546	CENPUP2	cyan	-	-	-	-	-
ENSG00000131238	PPT1	midnightblue	-	-	-	-	-
ENSG00000276842	RP11-713N11.6	grey60	-	-	-	-	-
ENSG00000118307	CASC1	yellow	-	-	-	-	-
ENSG00000205707	LYRM5	pink	-	-	-	-	-
ENSG00000133703	KRAS	black	-	-	-	-	-
ENSG00000117000	RLF	cyan	-	-	-	-	-
ENSG00000123094	RASSF8	red	-	-	-	-	-
ENSG00000123095	BHLHE41	darkgreen	-	-	-	-	-
ENSG00000123096	SSPN	turquoise	-	-	-	-	-
ENSG00000064102	ASUN	lightyellow	-	-	-	-	-
ENSG00000111790	FGFR1OP2	black	-	-	-	-	-
ENSG00000064115	TM7SF3	green	-	-	-	-	-
ENSG00000152944	MED21	turquoise	-	-	-	-	Hub
ENSG00000275764	RP11-582E3.6	blue	-	-	-	-	-
ENSG00000211455	STK38L	black	-	-	-	-	-
ENSG00000029153	ARNTL2	darkturquoise	-	-	-	-	-
ENSG00000110841	PPFIBP1	purple	-	-	-	-	Hub
ENSG00000061794	MRPS35	darkgreen	-	-	-	-	Hub
ENSG00000087448	KLHL42	turquoise	-	-	-	-	-
ENSG00000087494	PTHLH	red	-	-	-	-	-
ENSG00000123106	CCDC91	magenta	-	-	-	-	-
ENSG00000247934	RP11-967K21.1	green	-	-	-	-	-
ENSG00000064763	FAR2	pink	-	-	-	-	-
ENSG00000257176	RP11-996F15.2	lightyellow	-	-	-	-	-
ENSG00000273680	RP11-996F15.6	darkturquoise	-	-	-	-	-
ENSG00000087502	ERGIC2	midnightblue	0.665346	-	-	-	Hub
ENSG00000187950	OVCH1	yellow	-	-	-	-	-
ENSG00000133687	TMTC1	lightgreen	-	-	-	-	-
ENSG00000133704	IPO8	brown	-	-	-	-	Hub
ENSG00000013573	DDX11	lightcyan	-	-	-	-	-
ENSG00000170456	DENND5B	grey60	-	-	-	-	-
ENSG00000259943	RP1-39G22.7	darkturquoise	-	-	-	-	Hub
ENSG00000084073	ZMPSTE24	brown	-	-	-	Hub	Hub
ENSG00000225349	RP11-820K3.2	royalblue	-	-	-	-	-
ENSG00000049089	COL9A2	darkgrey	2.95289	3.1914	-	-	-
ENSG00000139160	METTL20	pink	-	-	-	-	-
ENSG00000151743	AMN1	blue	-	-	-	-	-
ENSG00000276058	STMN1P1	green	-	-	-	-	-
ENSG00000276900	RP11-467L13.7	lightgreen	-	-	-	-	-
ENSG00000084070	SMAP2	lightyellow	-	-	-	-	-
ENSG00000174718	KIAA1551	tan	-	-	-	-	-
ENSG00000151746	BICD1	brown	-	-	-	-	-
ENSG00000276115	RP11-817I4.2	darkred	-	-	-	-	-
ENSG00000139132	FGD4	greenyellow	-	-	-	-	-
ENSG00000117010	ZNF684	greenyellow	-	-	-	-	-
ENSG00000189339	SLC35E2B	blue	-	-	-	-	-
ENSG00000117016	RIMS3	brown	-	5.02009	-	-	-
ENSG00000087470	DNM1L	turquoise	-	-	-	-	-
ENSG00000139131	YARS2	red	-	-	-	-	-
ENSG00000057294	PKP2	lightyellow	-	0.226818	-	-	Hub
ENSG00000272145	NFYC-AS1	lightgreen	-	-	-	-	-
ENSG00000139133	ALG10	black	-	-	-	-	-
ENSG00000066136	NFYC	turquoise	-	-	-	-	-
ENSG00000175548	ALG10B	turquoise	-	-	-	-	-
ENSG00000139117	CPNE8	greenyellow	-	-	-	-	Hub
ENSG00000151229	SLC2A13	grey60	-	-	-	-	Hub
ENSG00000225342	AC079630.4	black	-	-	-	-	-
ENSG00000188906	LRRK2	purple	-	-	-	-	Hub
ENSG00000018236	CNTN1	red	-	-	-	-	-
ENSG00000165966	PDZRN4	red	-	-	-	-	-
ENSG00000151233	GXYLT1	blue	-	-	-	-	-
ENSG00000015153	YAF2	darkgrey	-	-	-	-	-
ENSG00000139168	ZCRB1	midnightblue	-	-	-	-	Hub
ENSG00000139174	PRICKLE1	red	-	0.283321	-	-	-
ENSG00000129317	PUS7L	darkred	-	-	-	-	-
ENSG00000198001	IRAK4	green	-	-	-	-	-
ENSG00000151239	TWF1	blue	0.625202	-	-	-	-
ENSG00000139173	TMEM117	purple	-	-	-	-	-
ENSG00000184613	NELL2	darkgreen	-	-	-	-	Hub
ENSG00000134297	PLEKHA8P1	lightgreen	-	0.324961	-	-	-
ENSG00000177119	ANO6	salmon	0.59502	0.427601	-	-	Hub
ENSG00000273015	RP11-352M15.2	turquoise	-	-	-	-	-
ENSG00000189079	ARID2	turquoise	-	-	-	-	-
ENSG00000139218	SCAF11	royalblue	-	-	-	-	-
ENSG00000111371	SLC38A1	cyan	-	-	-	-	-
ENSG00000134294	SLC38A2	red	-	0.30924	-	-	-
ENSG00000139211	AMIGO2	black	-	-	-	-	-
ENSG00000179715	PCED1B	green	-	-	-	-	-
ENSG00000247774	PCED1B-AS1	darkred	-	-	-	-	-
ENSG00000171793	CTPS1	pink	-	-	-	-	-
ENSG00000005175	RPAP3	lightgreen	0.699151	-	-	-	-
ENSG00000257433	RP1-197B17.3	green	-	-	-	-	Hub
ENSG00000079337	RAPGEF3	greenyellow	-	-	-	-	Hub
ENSG00000211584	SLC48A1	magenta	-	-	-	-	Hub
ENSG00000061273	HDAC7	blue	-	-	-	-	-
ENSG00000268069	RP5-1057I20.4	black	-	-	-	-	-
ENSG00000134291	TMEM106C	blue	-	-	-	-	Hub
ENSG00000139219	COL2A1	magenta	-	0.128752	-	-	Hub
ENSG00000079387	SENP1	darkred	-	-	-	-	-
ENSG00000152556	PFKM	blue	-	-	-	-	-
ENSG00000177981	ASB8	turquoise	-	-	-	-	-
ENSG00000167528	ZNF641	magenta	-	-	-	-	-
ENSG00000281207	SLFNL1-AS1	brown	-	-	-	-	-
ENSG00000139620	KANSL2	tan	-	-	-	-	-
ENSG00000129315	CCNT1	royalblue	-	-	-	-	-
ENSG00000171790	SLFNL1	magenta	-	-	-	-	-
ENSG00000167535	CACNB3	lightgreen	-	-	-	-	Hub
ENSG00000174243	DDX23	cyan	-	-	-	-	-
ENSG00000172602	RND1	green	-	-	-	-	-
ENSG00000139537	CCDC65	yellow	-	-	-	-	Hub
ENSG00000010803	SCMH1	pink	-	-	-	-	Hub
ENSG00000139636	LMBR1L	blue	-	-	-	-	-
ENSG00000167553	TUBA1C	greenyellow	-	-	-	-	Hub
ENSG00000123352	SPATS2	salmon	-	-	-	-	-
ENSG00000257954	RP11-161H23.10	turquoise	-	-	-	-	-
ENSG00000135519	KCNH3	darkturquoise	3.94506	3.52601	-	-	-
ENSG00000187778	MCRS1	lightcyan	-	-	-	-	-
ENSG00000110844	PRPF40B	turquoise	-	-	-	Hub	-
ENSG00000135436	FAM186B	darkturquoise	-	-	-	-	-
ENSG00000161791	FMNL3	magenta	-	-	-	-	-
ENSG00000139644	TMBIM6	magenta	0.621283	-	-	-	-
ENSG00000167566	NCKAP5L	turquoise	-	-	-	Hub	Hub
ENSG00000235358	RP11-399E6.1	green	-	-	-	-	-
ENSG00000186666	BCDIN3D	lightcyan	-	-	-	-	-
ENSG00000161800	RACGAP1	pink	-	-	-	-	-
ENSG00000110881	ASIC1	royalblue	2.12114	-	-	-	-
ENSG00000066117	SMARCD1	tan	-	-	-	-	-
ENSG00000167588	GPD1	darkgrey	-	-	-	-	-
ENSG00000139624	CERS5	yellow	-	-	-	-	-
ENSG00000050405	LIMA1	cyan	-	0.509988	-	-	Hub
ENSG00000161813	LARP4	magenta	-	-	-	-	Hub
ENSG00000066084	DIP2B	yellow	-	-	-	-	-
ENSG00000123268	ATF1	blue	-	-	-	-	-
ENSG00000050426	LETMD1	green	-	-	-	-	-
ENSG00000110925	CSRNP2	cyan	-	-	-	-	-
ENSG00000135457	TFCP2	cyan	-	-	-	-	Hub
ENSG00000257246	PHBP19	darkgrey	-	-	-	-	-
ENSG00000127124	HIVEP3	brown	-	-	-	-	-
ENSG00000184271	POU6F1	brown	-	-	-	-	-
ENSG00000183283	DAZAP2	blue	-	-	-	-	Hub
ENSG00000110934	BIN2	brown	-	-	-	-	-
ENSG00000139629	GALNT6	darkgreen	-	-	-	-	-
ENSG00000050438	SLC4A8	black	2.04263	-	-	-	-
ENSG00000196876	SCN8A	green	6.97371	3.26347	-	-	-
ENSG00000139567	ACVRL1	turquoise	-	2.1238	-	-	-
ENSG00000135503	ACVR1B	blue	-	-	-	-	Hub
ENSG00000161835	GRASP	grey60	-	-	-	-	Hub
ENSG00000123358	NR4A1	grey60	-	-	-	-	Hub
ENSG00000123395	ATG101	cyan	-	-	-	-	-
ENSG00000008130	NADK	green	1.4018	-	-	Hub	-
ENSG00000170421	KRT8	yellow	-	-	-	-	Hub
ENSG00000063046	EIF4B	darkturquoise	-	-	-	-	-
ENSG00000257475	RP11-983P16.2	red	-	-	-	-	-
ENSG00000257337	RP11-983P16.4	grey60	-	-	-	-	-
ENSG00000111077	TNS2	grey60	-	-	-	-	-
ENSG00000167778	SPRYD3	turquoise	-	-	-	-	-
ENSG00000167779	IGFBP6	lightyellow	-	-	-	-	Hub
ENSG00000139651	ZNF740	darkgrey	-	-	-	-	-
ENSG00000139626	ITGB7	lightcyan	-	-	-	-	-
ENSG00000172819	RARG	green	-	-	-	-	-
ENSG00000182544	MFSD5	brown	-	-	-	-	-
ENSG00000123349	PFDN5	turquoise	-	-	-	-	-
ENSG00000139637	C12orf10	lightcyan	-	-	-	-	Hub
ENSG00000094914	AAAS	turquoise	-	-	-	-	-
ENSG00000185591	SP1	magenta	-	-	-	-	-
ENSG00000139625	MAP3K12	darkgreen	-	-	-	-	Hub
ENSG00000139546	TARBP2	tan	-	-	-	-	-
ENSG00000012822	CALCOCO1	blue	-	-	-	-	Hub
ENSG00000135486	HNRNPA1	grey60	-	-	-	-	Hub
ENSG00000123405	NFE2	lightgreen	-	-	-	-	-
ENSG00000111481	COPZ1	blue	-	-	-	-	-
ENSG00000161642	ZNF385A	darkgrey	1.87863	-	-	-	-
ENSG00000161638	ITGA5	tan	-	-	-	-	-
ENSG00000123338	NCKAP1L	midnightblue	-	-	-	-	-
ENSG00000123360	PDE1B	purple	-	-	-	-	-
ENSG00000179899	PHC1P1	black	-	-	-	-	-
ENSG00000135424	ITGA7	turquoise	1.73692	-	-	-	-
ENSG00000135404	CD63	turquoise	-	-	-	-	-
ENSG00000135414	GDF11	blue	2.11198	-	-	-	-
ENSG00000123353	ORMDL2	yellow	-	-	-	-	-
ENSG00000182796	TMEM198B	tan	-	-	-	-	-
ENSG00000170473	PYM1	midnightblue	-	-	-	-	-
ENSG00000065357	DGKA	grey60	-	-	-	-	Hub
ENSG00000185664	PMEL	brown	-	-	-	-	-
ENSG00000123374	CDK2	darkgrey	-	-	-	-	-
ENSG00000111540	RAB5B	pink	-	-	-	-	-
ENSG00000139531	SUOX	tan	-	-	-	-	-
ENSG00000123411	IKZF4	pink	-	-	-	-	-
ENSG00000197728	RPS26	tan	-	-	-	-	-
ENSG00000229117	RPL41	turquoise	-	-	-	-	-
ENSG00000181852	RNF41	grey60	-	-	-	-	-
ENSG00000139579	NABP2	darkred	-	-	-	-	-
ENSG00000139645	ANKRD52	brown	-	-	-	-	-
ENSG00000135469	COQ10A	blue	-	-	-	-	-
ENSG00000170581	STAT2	brown	-	-	-	-	-
ENSG00000111602	TIMELESS	blue	-	-	-	-	Hub
ENSG00000176422	SPRYD4	darkgreen	-	-	-	-	-
ENSG00000076067	RBMS2	darkgreen	-	-	-	-	Hub
ENSG00000076108	BAZ2A	brown	1.34404	-	-	Hub	Hub
ENSG00000198815	FOXJ3	salmon	-	-	-	-	-
ENSG00000166881	NEMP1	turquoise	-	-	-	-	-
ENSG00000166886	NAB2	darkgreen	-	-	-	-	Hub
ENSG00000166888	STAT6	yellow	-	-	-	-	-
ENSG00000123384	LRP1	red	-	-	-	-	-
ENSG00000182199	SHMT2	darkturquoise	-	-	-	-	-
ENSG00000185633	NDUFA4L2	black	-	-	-	-	-
ENSG00000123329	ARHGAP9	yellow	-	-	-	-	-
ENSG00000175197	DDIT3	tan	-	-	-	-	-
ENSG00000166987	MBD6	turquoise	-	-	-	-	-
ENSG00000175203	DCTN2	turquoise	-	-	-	-	-
ENSG00000155980	KIF5A	cyan	4.07001	4.39499	-	-	-
ENSG00000066185	ZMYND12	green	-	-	-	-	-
ENSG00000166908	PIP4K2C	blue	-	-	-	-	-
ENSG00000178498	DTX3	turquoise	1.36743	-	-	-	Hub
ENSG00000240771	ARHGEF25	magenta	-	-	-	-	-
ENSG00000135502	SLC26A10	greenyellow	-	-	-	-	Hub
ENSG00000135454	B4GALNT1	magenta	4.79128	2.93325	-	-	-
ENSG00000135506	OS9	greenyellow	-	-	-	-	-
ENSG00000135439	AGAP2	royalblue	9.68368	-	-	-	-
ENSG00000255737	AGAP2-AS1	brown	-	-	-	-	-
ENSG00000078369	GNB1	pink	-	-	-	-	-
ENSG00000135452	TSPAN31	greenyellow	-	-	-	-	Hub
ENSG00000135446	CDK4	pink	-	-	-	-	Hub
ENSG00000139266	MARCH9	tan	-	-	-	-	-
ENSG00000230116	RP11-163G10.2	red	-	-	-	-	-
ENSG00000175215	CTDSP2	grey60	-	-	-	-	-
ENSG00000257698	RP11-620J15.3	greenyellow	-	-	-	-	-
ENSG00000166896	XRCC6BP1	red	-	-	-	-	-
ENSG00000139263	LRIG3	red	-	-	-	-	-
ENSG00000118596	SLC16A7	greenyellow	-	-	-	-	Hub
ENSG00000198673	FAM19A2	magenta	-	-	-	-	-
ENSG00000061987	MON2	pink	-	-	-	-	-
ENSG00000257354	RP11-631N16.2	lightyellow	-	-	-	-	-
ENSG00000171960	PPIH	magenta	-	-	-	-	Hub
ENSG00000166148	AVPR1A	turquoise	-	-	-	-	-
ENSG00000177990	DPY19L2	darkturquoise	-	0.514982	-	-	-
ENSG00000118600	TMEM5	greenyellow	-	-	-	-	-
ENSG00000196935	SRGAP1	magenta	-	-	-	Hub	-
ENSG00000065978	YBX1	yellow	-	-	-	-	-
ENSG00000142609	CFAP74	salmon	-	-	-	-	-
ENSG00000174206	C12orf66	black	-	-	-	-	-
ENSG00000185306	C12orf56	yellow	-	-	-	-	Hub
ENSG00000164007	CLDN19	tan	2.52835	-	-	-	-
ENSG00000184575	XPOT	greenyellow	-	-	-	-	-
ENSG00000183735	TBK1	darkred	-	-	-	-	-
ENSG00000153179	RASSF3	grey60	-	-	-	-	-
ENSG00000117385	P3H1	turquoise	-	-	-	-	-
ENSG00000225195	RP11-338E21.2	darkturquoise	-	-	-	-	Hub
ENSG00000135677	GNS	darkgreen	-	-	-	-	Hub
ENSG00000111490	TBC1D30	yellow	-	-	-	-	Hub
ENSG00000174106	LEMD3	turquoise	-	-	-	-	-
ENSG00000276853	RP11-305O6.4	brown	-	-	-	-	-
ENSG00000174099	MSRB3	blue	-	-	-	-	-
ENSG00000250280	RP11-305O6.3	tan	-	-	-	-	-
ENSG00000177868	SVBP	red	-	-	-	-	-
ENSG00000164010	ERMAP	brown	-	-	-	-	-
ENSG00000127311	HELB	grey	-	-	-	-	-
ENSG00000111530	CAND1	turquoise	-	-	-	-	-
ENSG00000127334	DYRK2	turquoise	-	-	-	-	-
ENSG00000111554	MDM1	lightgreen	-	-	-	-	-
ENSG00000127314	RAP1B	purple	-	-	-	-	Hub
ENSG00000164011	ZNF691	pink	-	-	-	-	-
ENSG00000111581	NUP107	tan	-	-	-	-	-
ENSG00000233560	KRT8P39	brown	-	-	-	-	-
ENSG00000175782	SLC35E3	darkturquoise	-	-	-	-	-
ENSG00000117394	SLC2A1	greenyellow	-	1.94693	-	-	-
ENSG00000111605	CPSF6	turquoise	0.72262	-	-	-	-
ENSG00000227533	SLC2A1-AS1	yellow	-	-	-	-	Hub
ENSG00000090382	LYZ	purple	-	-	-	-	-
ENSG00000127337	YEATS4	midnightblue	-	-	-	-	-
ENSG00000166225	FRS2	lightyellow	-	-	-	-	-
ENSG00000166226	CCT2	greenyellow	-	-	-	-	-
ENSG00000257815	LINC01481	yellow	-	-	-	-	-
ENSG00000111596	CNOT2	brown	-	-	-	-	-
ENSG00000067606	PRKCZ	darkgrey	1.58848	-	-	-	-
ENSG00000135643	KCNMB4	pink	-	-	-	-	-
ENSG00000127329	PTPRB	blue	1.83426	-	-	-	-
ENSG00000133858	ZFC3H1	blue	-	-	-	-	Hub
ENSG00000080371	RAB21	black	-	-	-	-	Hub
ENSG00000121749	TBC1D15	darkred	0.712892	-	-	-	Hub
ENSG00000253719	ATXN7L3B	blue	-	-	-	-	Hub
ENSG00000180881	CAPS2	cyan	-	-	-	-	-
ENSG00000186973	FAM183A	greenyellow	-	-	-	-	Hub
ENSG00000180481	GLIPR1L2	lightyellow	-	-	-	-	-
ENSG00000139278	GLIPR1	salmon	0.56334	-	-	-	-
ENSG00000111615	KRR1	turquoise	-	-	-	-	-
ENSG00000139289	PHLDA1	lightyellow	0.568745	-	-	-	-
ENSG00000187109	NAP1L1	lightyellow	-	-	-	-	-
ENSG00000117395	EBNA1BP2	purple	-	-	-	-	-
ENSG00000091039	OSBPL8	turquoise	-	-	-	-	Hub
ENSG00000186908	ZDHHC17	lightyellow	-	-	-	-	Hub
ENSG00000243710	CFAP57	cyan	-	-	-	-	Hub
ENSG00000175183	CSRP2	green	-	-	-	-	-
ENSG00000067715	SYT1	darkred	-	-	0.327756	-	-
ENSG00000257894	RP1-78O14.1	cyan	-	-	-	-	-
ENSG00000177425	PAWR	pink	-	-	-	-	Hub
ENSG00000058272	PPP1R12A	purple	-	-	-	-	Hub
ENSG00000277130	RP11-530C5.4	salmon	-	-	-	-	Hub
ENSG00000111052	LIN7A	purple	-	-	-	-	-
ENSG00000111058	ACSS3	turquoise	-	-	-	-	-
ENSG00000179178	TMEM125	tan	-	-	-	-	-
ENSG00000133773	CCDC59	darkred	-	-	-	-	-
ENSG00000066056	TIE1	yellow	-	-	-	-	-
ENSG00000127720	METTL25	brown	-	-	-	-	-
ENSG00000179104	TMTC2	brown	-	2.84677	-	-	-
ENSG00000198774	RASSF9	lightyellow	-	-	-	-	Hub
ENSG00000159479	MED8	magenta	-	-	-	-	-
ENSG00000133641	C12orf29	black	-	-	-	-	-
ENSG00000198707	CEP290	grey60	-	-	-	-	-
ENSG00000139324	TMTC3	brown	-	-	-	-	-
ENSG00000049130	KITLG	turquoise	-	-	-	-	-
ENSG00000139318	DUSP6	royalblue	-	-	-	-	-
ENSG00000271327	RP11-1109F11.3	darkturquoise	-	-	-	-	-
ENSG00000198198	SZT2	brown	-	-	-	-	-
ENSG00000270344	RP11-734K2.4	greenyellow	-	-	-	-	-
ENSG00000070961	ATP2B1	darkturquoise	-	-	-	-	-
ENSG00000271614	LINC00936	black	-	-	-	-	-
ENSG00000139329	LUM	turquoise	-	0.216351	0.279347	-	-
ENSG00000011465	DCN	turquoise	-	-	-	-	-
ENSG00000102189	EEA1	purple	-	-	-	-	-
ENSG00000178922	HYI	cyan	-	-	-	-	Hub
ENSG00000173598	NUDT4	lightyellow	-	-	-	-	Hub
ENSG00000177889	UBE2N	green	0.704204	-	-	-	-
ENSG00000246985	SOCS2-AS1	blue	-	-	-	-	-
ENSG00000142949	PTPRF	yellow	-	-	-	-	-
ENSG00000120833	SOCS2	black	-	-	-	-	-
ENSG00000169372	CRADD	darkgrey	-	-	-	-	Hub
ENSG00000066135	KDM4A	green	-	-	-	-	-
ENSG00000162585	FAAP20	blue	-	-	-	-	-
ENSG00000126091	ST3GAL3	blue	-	-	-	-	-
ENSG00000264978	RN7SL630P	black	-	-	-	-	-
ENSG00000136040	PLXNC1	lightyellow	-	-	-	-	-
ENSG00000173588	CEP83	salmon	-	-	-	-	-
ENSG00000184752	NDUFA12	blue	-	-	-	-	-
ENSG00000120798	NR2C1	brown	-	-	-	-	Hub
ENSG00000180263	FGD6	cyan	0.598681	0.405784	-	-	-
ENSG00000028203	VEZT	greenyellow	0.761526	-	-	-	-
ENSG00000111142	METAP2	turquoise	-	-	-	-	-
ENSG00000074527	NTN4	brown	-	-	-	-	-
ENSG00000139343	SNRPF	royalblue	-	-	-	-	-
ENSG00000111144	LTA4H	turquoise	-	-	-	-	-
ENSG00000111145	ELK3	brown	-	-	-	-	-
ENSG00000059758	CDK17	lightcyan	-	-	-	-	-
ENSG00000201435	RNU4-24P	red	-	-	-	-	-
ENSG00000227825	SLC9A7P1	lightgreen	-	-	5.79935	-	Hub
ENSG00000166130	IKBIP	grey60	-	-	-	-	-
ENSG00000120868	APAF1	darkgreen	-	-	-	-	Hub
ENSG00000185046	ANKS1B	red	2.63566	-	-	-	-
ENSG00000117408	IPO13	purple	-	-	-	-	-
ENSG00000111647	UHRF1BP1L	magenta	-	-	-	-	-
ENSG00000280088	RP11-135F9.3	blue	-	-	-	-	-
ENSG00000132768	DPH2	lightyellow	-	-	-	-	Hub
ENSG00000075089	ACTR6	brown	-	-	-	-	-
ENSG00000136021	SCYL2	green	-	-	-	-	-
ENSG00000012504	NR1H4	turquoise	-	-	-	-	-
ENSG00000120800	UTP20	red	-	-	-	-	-
ENSG00000117410	ATP6V0B	greenyellow	-	-	-	-	-
ENSG00000120805	ARL1	blue	0.607662	-	-	-	-
ENSG00000111666	CHPT1	turquoise	-	-	-	-	-
ENSG00000117411	B4GALT2	cyan	-	-	-	-	-
ENSG00000111670	GNPTAB	lightgreen	-	-	-	-	-
ENSG00000159214	CCDC24	black	-	-	-	-	-
ENSG00000136048	DRAM1	brown	-	-	-	-	-
ENSG00000120860	CCDC53	black	-	-	-	-	-
ENSG00000196517	SLC6A9	green	-	-	-	-	-
ENSG00000075188	NUP37	turquoise	-	-	-	-	-
ENSG00000185480	PARPBP	pink	-	-	-	-	-
ENSG00000017427	IGF1	red	-	-	-	-	Hub
ENSG00000111696	NT5DC3	black	2.20275	2.27259	-	-	-
ENSG00000214198	TTC41P	salmon	-	-	-	-	-
ENSG00000204954	C12orf73	lightcyan	-	-	-	-	-
ENSG00000139372	TDG	lightcyan	-	-	-	-	-
ENSG00000120820	GLT8D2	lightyellow	-	0.246894	-	-	Hub
ENSG00000111727	HCFC2	turquoise	-	-	-	-	-
ENSG00000120837	NFYB	turquoise	-	-	-	-	-
ENSG00000198431	TXNRD1	blue	-	-	-	-	-
ENSG00000178028	DMAP1	blue	-	-	-	-	-
ENSG00000255150	EID3	grey60	-	-	-	-	Hub
ENSG00000171310	CHST11	yellow	-	-	-	-	Hub
ENSG00000117419	ERI3	purple	-	-	-	-	-
ENSG00000233602	ERI3-IT1	yellow	-	-	-	-	-
ENSG00000279176	RP11-43D4.3	cyan	-	-	-	-	Hub
ENSG00000187147	RNF220	blue	-	-	-	-	-
ENSG00000136052	SLC41A2	darkturquoise	0.663286	-	-	-	-
ENSG00000151131	C12orf45	blue	-	-	-	-	-
ENSG00000136010	ALDH1L2	red	-	0.44237	-	-	Hub
ENSG00000136051	KIAA1033	turquoise	0.74242	-	-	-	-
ENSG00000136044	APPL2	yellow	-	-	-	-	-
ENSG00000074590	NUAK1	red	1.66511	-	-	-	Hub
ENSG00000136026	CKAP4	blue	-	-	-	-	-
ENSG00000126106	TMEM53	green	-	-	-	-	-
ENSG00000166046	TCP11L2	yellow	-	-	-	-	-
ENSG00000013503	POLR3B	blue	-	-	-	-	-
ENSG00000111785	RIC8B	magenta	-	-	-	-	Hub
ENSG00000198520	C1orf228	salmon	-	-	-	-	-
ENSG00000260329	RP11-412D9.4	tan	-	-	-	-	-
ENSG00000151135	TMEM263	brown	-	-	-	Hub	Hub
ENSG00000120832	MTERF2	blue	-	-	-	-	-
ENSG00000008405	CRY1	yellow	-	-	-	-	Hub
ENSG00000136045	PWP1	greenyellow	-	-	-	-	-
ENSG00000110851	PRDM4	green	-	-	-	-	-
ENSG00000075035	WSCD2	grey60	3.31141	-	-	-	-
ENSG00000174600	CMKLR1	green	-	-	-	-	-
ENSG00000198855	FICD	purple	-	-	-	-	-
ENSG00000075856	SART3	red	-	-	-	-	-
ENSG00000136003	ISCU	darkgreen	-	-	-	-	Hub
ENSG00000183160	TMEM119	lightyellow	-	-	-	-	-
ENSG00000110876	SELPLG	green	-	-	-	-	-
ENSG00000110880	CORO1C	yellow	-	-	-	-	-
ENSG00000274598	RP11-423G4.10	green	-	-	-	-	-
ENSG00000135093	USP30	green	-	-	-	-	-
ENSG00000189046	ALKBH2	red	-	-	-	-	-
ENSG00000076248	UNG	pink	-	-	-	-	-
ENSG00000174527	MYO1H	purple	-	-	-	-	Hub
ENSG00000110906	KCTD10	black	-	-	-	-	-
ENSG00000151148	UBE3B	black	-	-	-	-	-
ENSG00000110921	MVK	green	-	-	-	-	Hub
ENSG00000139438	FAM222A	lightcyan	-	-	-	-	-
ENSG00000111199	TRPV4	cyan	1.684	-	-	-	Hub
ENSG00000139433	GLTP	brown	-	-	-	-	-
ENSG00000139437	TCHP	salmon	-	-	-	-	-
ENSG00000139436	GIT2	greenyellow	-	-	-	-	Hub
ENSG00000142945	KIF2C	black	-	-	-	-	-
ENSG00000076513	ANKRD13A	red	-	-	-	-	-
ENSG00000277595	RP11-946P6.6	darkgrey	-	-	-	-	-
ENSG00000122970	IFT81	lightgreen	-	-	-	-	-
ENSG00000174437	ATP2A2	turquoise	-	-	-	-	-
ENSG00000111231	GPN3	turquoise	-	-	-	-	-
ENSG00000204856	FAM216A	pink	-	-	-	-	-
ENSG00000196850	PPTC7	darkgreen	-	-	-	-	-
ENSG00000204852	TCTN1	magenta	-	-	-	-	-
ENSG00000198324	FAM109A	greenyellow	-	-	-	-	Hub
ENSG00000111252	SH2B3	darkgreen	-	-	-	-	Hub
ENSG00000089234	BRAP	royalblue	-	-	-	-	-
ENSG00000173846	PLK3	blue	-	-	-	-	-
ENSG00000234608	MAPKAPK5-AS1	turquoise	-	-	-	-	-
ENSG00000198270	TMEM116	greenyellow	-	-	-	-	-
ENSG00000070785	EIF2B3	turquoise	-	-	-	-	-
ENSG00000089248	ERP29	midnightblue	-	-	-	-	-
ENSG00000111300	NAA25	red	-	-	-	-	-
ENSG00000135148	TRAFD1	red	-	-	-	-	Hub
ENSG00000201428	RN7SKP71	tan	-	-	-	-	Hub
ENSG00000213152	RPL7AP60	darkturquoise	-	-	-	-	-
ENSG00000089009	RPL6	blue	0.699306	-	-	-	-
ENSG00000179295	PTPN11	brown	-	-	-	-	Hub
ENSG00000089127	OAS1	pink	-	-	-	-	-
ENSG00000111331	OAS3	darkturquoise	-	-	-	-	-
ENSG00000111335	OAS2	salmon	-	-	-	-	-
ENSG00000111344	RASAL1	red	-	-	-	-	-
ENSG00000186710	CFAP73	cyan	-	-	-	-	-
ENSG00000123064	DDX54	green	1.39699	-	-	-	-
ENSG00000139405	RITA1	blue	-	-	-	-	-
ENSG00000166578	IQCD	cyan	-	-	-	-	-
ENSG00000126107	HECTD3	greenyellow	-	-	-	-	Hub
ENSG00000186815	TPCN1	darkgreen	-	-	-	-	-
ENSG00000277566	RP11-545P7.9	royalblue	-	-	-	-	-
ENSG00000089060	SLC8B1	lightgreen	-	-	-	-	-
ENSG00000126088	UROD	turquoise	-	-	-	-	-
ENSG00000151176	PLBD2	magenta	-	-	-	-	Hub
ENSG00000139410	SDSL	magenta	-	-	-	-	Hub
ENSG00000122965	RBM19	turquoise	-	-	-	-	-
ENSG00000135111	TBX3	lightcyan	-	3.37802	-	-	-
ENSG00000123066	MED13L	greenyellow	-	-	-	-	Hub
ENSG00000162415	ZSWIM5	lightgreen	-	-	-	-	-
ENSG00000196668	LINC00173	turquoise	-	-	-	-	-
ENSG00000258102	MAP1LC3B2	darkred	-	-	-	-	-
ENSG00000111412	C12orf49	grey60	1.7031	2.08601	-	-	Hub
ENSG00000135119	RNFT2	darkgrey	-	-	-	-	Hub
ENSG00000135116	HRK	magenta	-	5.59279	-	-	-
ENSG00000174989	FBXW8	salmon	-	-	-	-	-
ENSG00000277840	RP11-103B5.4	tan	-	-	-	-	-
ENSG00000088992	TESC	darkturquoise	-	-	-	-	-
ENSG00000135108	FBXO21	magenta	-	1.97846	-	-	-
ENSG00000089250	NOS1	darkred	3.43577	8.23007	-	-	Hub
ENSG00000171435	KSR2	cyan	-	5.96949	-	-	Hub
ENSG00000111445	RFC5	green	-	-	-	-	-
ENSG00000176871	WSB2	green	-	1.83771	-	-	-
ENSG00000176834	VSIG10	lightcyan	-	-	-	-	-
ENSG00000176834	VSIG10	pink	-	-	-	-	-
ENSG00000089220	PEBP1	blue	-	-	-	-	-
ENSG00000135090	TAOK3	green	-	-	-	-	-
ENSG00000111707	SUDS3	royalblue	-	-	-	-	-
ENSG00000152137	HSPB8	darkgreen	1.55036	2.04532	-	-	-
ENSG00000183273	CCDC60	yellow	-	-	-	-	-
ENSG00000132781	MUTYH	darkgreen	-	-	-	-	-
ENSG00000111725	PRKAB1	pink	-	-	-	-	-
ENSG00000135127	CCDC64	black	1.75452	-	-	-	-
ENSG00000132773	TOE1	royalblue	-	-	-	-	-
ENSG00000111737	RAB35	blue	-	-	-	-	Hub
ENSG00000277283	RP1-267D11.6	darkgrey	-	-	-	-	-
ENSG00000089154	GCN1	turquoise	-	-	-	-	-
ENSG00000089157	RPLP0	darkturquoise	-	-	-	-	-
ENSG00000255857	PXN-AS1	lightcyan	-	-	-	-	-
ENSG00000070759	TESK2	magenta	-	-	-	-	Hub
ENSG00000089159	PXN	darkgreen	-	-	-	-	Hub
ENSG00000202538	RNU4-2	pink	-	-	-	-	-
ENSG00000200795	RNU4-1	pink	-	-	-	-	-
ENSG00000089163	SIRT4	pink	-	-	-	-	-
ENSG00000135097	MSI1	cyan	2.08352	1.92619	-	-	-
ENSG00000170855	TRIAP1	tan	-	-	-	-	-
ENSG00000111786	SRSF9	green	-	-	-	-	-
ENSG00000088986	DYNLL1	darkgreen	-	-	-	-	Hub
ENSG00000248008	NRAV	magenta	-	-	-	-	-
ENSG00000110871	COQ5	darkgreen	-	-	-	-	-
ENSG00000022840	RNF10	salmon	-	-	-	-	Hub
ENSG00000280670	CCDC163P	lightcyan	-	-	-	-	-
ENSG00000167272	POP5	cyan	-	0.498543	-	-	-
ENSG00000157782	CABP1	black	-	-	-	-	-
ENSG00000110917	MLEC	blue	-	-	-	-	-
ENSG00000122971	ACADS	midnightblue	-	-	-	-	-
ENSG00000132763	MMACHC	lightcyan	-	-	-	-	-
ENSG00000157837	SPPL3	salmon	-	-	-	-	-
ENSG00000213137	ARF1P2	green	-	-	-	-	-
ENSG00000117450	PRDX1	brown	-	-	-	-	-
ENSG00000135124	P2RX4	magenta	-	-	-	-	Hub
ENSG00000110931	CAMKK2	greenyellow	-	-	-	-	-
ENSG00000089053	ANAPC5	yellow	-	-	-	-	-
ENSG00000170633	RNF34	yellow	-	-	-	-	-
ENSG00000089094	KDM2B	brown	-	-	-	-	-
ENSG00000117448	AKR1A1	pink	-	-	-	-	-
ENSG00000276045	ORAI1	darkred	-	-	-	-	-
ENSG00000139714	MORN3	yellow	-	2.93467	-	-	-
ENSG00000132780	NASP	blue	-	-	-	-	-
ENSG00000188735	TMEM120B	turquoise	-	-	-	-	-
ENSG00000139718	SETD1B	brown	-	-	-	-	Hub
ENSG00000158104	HPD	yellow	-	-	-	-	-
ENSG00000116151	MORN1	purple	-	-	-	-	-
ENSG00000110987	BCL7A	magenta	-	-	-	-	-
ENSG00000175727	MLXIP	brown	-	-	-	Hub	-
ENSG00000158113	LRRC43	salmon	-	-	-	-	-
ENSG00000159592	GPBP1L1	blue	-	-	-	-	-
ENSG00000130779	CLIP1	tan	-	-	-	-	-
ENSG00000256304	CCDC150P1	brown	-	-	-	-	-
ENSG00000111011	RSRC2	tan	-	-	-	-	-
ENSG00000225447	RPS15AP10	lightcyan	-	-	-	-	-
ENSG00000184445	KNTC1	brown	-	-	-	-	-
ENSG00000196917	HCAR1	purple	-	-	-	-	Hub
ENSG00000139726	DENR	salmon	-	-	-	-	-
ENSG00000130787	HIP1R	brown	1.55154	-	-	-	Hub
ENSG00000150967	ABCB9	royalblue	1.6791	-	-	-	-
ENSG00000234329	RP11-767N6.2	turquoise	-	-	-	-	-
ENSG00000090975	PITPNM2	salmon	-	-	-	-	-
ENSG00000280381	RP11-197N18.8	lightgreen	-	-	-	-	-
ENSG00000130921	C12orf65	green	-	-	-	-	-
ENSG00000183955	KMT5A	darkgreen	-	-	-	-	-
ENSG00000150977	RILPL2	darkgrey	-	-	-	-	-
ENSG00000184209	SNRNP35	pink	-	-	-	-	-
ENSG00000247373	RP11-486O12.2	red	-	-	-	-	Hub
ENSG00000086598	TMED2	midnightblue	0.668544	-	-	Hub	-
ENSG00000111364	DDX55	pink	-	-	-	-	-
ENSG00000159596	TMEM69	greenyellow	-	-	-	-	-
ENSG00000111361	EIF2B1	tan	-	-	-	-	-
ENSG00000168778	TCTN2	yellow	-	-	-	-	-
ENSG00000185344	ATP6V0A2	cyan	-	-	-	-	-
ENSG00000197653	DNAH10	salmon	-	2.90059	-	-	-
ENSG00000119242	CCDC92	brown	-	-	-	-	-
ENSG00000086015	MAST2	brown	-	-	-	-	-
ENSG00000270048	RP11-214K3.22	purple	-	-	-	-	-
ENSG00000269997	RP11-214K3.21	darkgrey	-	-	-	-	-
ENSG00000269938	RP11-214K3.20	lightcyan	-	-	-	-	-
ENSG00000270061	RP11-214K3.19	pink	-	-	-	-	-
ENSG00000196498	NCOR2	brown	1.5174	-	-	-	-
ENSG00000073060	SCARB1	royalblue	1.77498	-	-	-	-
ENSG00000150991	UBC	darkred	-	-	-	-	-
ENSG00000150990	DHX37	blue	-	-	-	-	Hub
ENSG00000184992	BRI3BP	yellow	-	-	-	-	-
ENSG00000081760	AACS	blue	-	-	-	-	-
ENSG00000139364	TMEM132B	darkred	-	7.60764	-	-	-
ENSG00000181234	TMEM132C	turquoise	-	-	-	-	-
ENSG00000279180	RP11-417O18.1	cyan	-	-	-	-	-
ENSG00000257025	RP11-553N19.1	lightcyan	-	-	-	-	-
ENSG00000139370	SLC15A4	magenta	-	-	-	-	-
ENSG00000279500	RP11-21K12.2	yellow	-	-	-	-	-
ENSG00000151948	GLT1D1	yellow	1.6729	2.25795	-	-	-
ENSG00000256064	RP11-117L5.4	cyan	-	-	-	-	Hub
ENSG00000132341	RAN	turquoise	-	-	-	Hub	-
ENSG00000111452	ADGRD1	lightgreen	-	-	-	-	-
ENSG00000061936	SFSWAP	blue	-	-	-	-	Hub
ENSG00000198598	MMP17	midnightblue	-	-	-	-	-
ENSG00000177169	ULK1	brown	2.06601	-	-	-	-
ENSG00000279283	RP11-417L19.5	turquoise	-	-	-	-	Hub
ENSG00000177192	PUS1	turquoise	-	-	-	-	-
ENSG00000183495	EP400	brown	-	-	-	-	Hub
ENSG00000208892	SNORA49	black	-	-	-	-	-
ENSG00000185684	EP400NL	turquoise	-	-	-	-	-
ENSG00000185163	DDX51	blue	1.55563	-	-	-	-
ENSG00000184967	NOC4L	darkgreen	-	-	-	-	Hub
ENSG00000182870	GALNT9	lightcyan	-	-	-	-	-
ENSG00000256783	RP11-503G7.1	black	-	-	-	-	-
ENSG00000280287	RP13-554M15.7	brown	-	-	-	-	-
ENSG00000279700	RP13-554M15.2	turquoise	-	-	-	-	-
ENSG00000177084	POLE	midnightblue	-	-	-	-	-
ENSG00000176915	ANKLE2	salmon	-	-	-	-	-
ENSG00000278949	RP11-46H11.11	pink	-	-	-	-	-
ENSG00000250790	RP11-46H11.3	green	-	-	-	-	-
ENSG00000269896	RP4-740C4.5	pink	-	-	-	-	Hub
ENSG00000198393	ZNF26	pink	-	-	-	-	-
ENSG00000198040	ZNF84	salmon	-	-	-	-	-
ENSG00000196387	ZNF140	darkgrey	-	-	-	-	-
ENSG00000214029	ZNF891	grey60	-	-	-	-	Hub
ENSG00000196199	MPHOSPH8	blue	-	-	-	-	-
ENSG00000121741	ZMYM2	darkgreen	-	-	-	-	-
ENSG00000165474	GJB2	cyan	0.173915	0.0669422	-	-	-
ENSG00000121742	GJB6	lightyellow	-	0.17103	-	-	-
ENSG00000165475	CRYL1	pink	-	-	-	-	-
ENSG00000150456	N6AMT2	darkred	-	-	-	-	-
ENSG00000132953	XPO4	grey60	-	-	-	-	Hub
ENSG00000150457	LATS2	yellow	-	-	-	-	Hub
ENSG00000117472	TSPAN1	tan	-	-	-	-	-
ENSG00000150459	SAP18	turquoise	0.693097	-	-	-	-
ENSG00000173141	MRPL57	turquoise	-	-	-	-	-
ENSG00000233325	MIPEPP3	grey60	-	-	-	-	-
ENSG00000180776	ZDHHC20	pink	-	-	-	-	Hub
ENSG00000165487	MICU2	midnightblue	-	-	-	-	Hub
ENSG00000085998	POMGNT1	turquoise	-	-	-	-	Hub
ENSG00000151835	SACS	turquoise	-	-	-	-	-
ENSG00000171357	LURAP1	blue	-	-	-	-	-
ENSG00000127863	TNFRSF19	turquoise	-	-	-	-	-
ENSG00000027001	MIPEP	yellow	-	-	-	-	-
ENSG00000102699	PARP4	greenyellow	-	-	-	-	Hub
ENSG00000132128	LRRC41	cyan	-	-	-	-	-
ENSG00000151849	CENPJ	green	-	-	-	-	-
ENSG00000139505	MTMR6	black	0.645844	-	-	-	-
ENSG00000173660	UQCRH	blue	-	-	-	-	-
ENSG00000139496	NUP58	grey60	-	-	-	-	-
ENSG00000132932	ATP8A2	red	-	-	-	-	-
ENSG00000117481	NSUN4	tan	-	-	-	-	-
ENSG00000132964	CDK8	magenta	-	-	-	-	Hub
ENSG00000117480	FAAH	darkgrey	1.86816	-	-	-	-
ENSG00000132970	WASF3	black	-	1.60146	-	-	-
ENSG00000152484	USP12	black	-	-	-	-	-
ENSG00000122035	RASL11A	darkgrey	-	0.275496	-	-	-
ENSG00000122034	GTF3A	blue	-	-	-	-	Hub
ENSG00000122033	MTIF3	greenyellow	-	-	-	-	Hub
ENSG00000139517	LNX2	yellow	-	-	-	-	Hub
ENSG00000186184	POLR1D	darkgrey	-	-	-	-	-
ENSG00000261485	PAN3-AS1	lightgreen	-	-	-	-	-
[truncated: 10,809 more rows]
