# Supplementary material for: Are the 50’s, the transition decade, in choroid plexus aging?
Source: GeroScience. 2021 Feb 12;43(1):225–37. doi: 10.1007/s11357-021-00329-x (PMC8050122; doi:10.1007/s11357-021-00329-x)
Supplement: Supplementary file 9 — (XLSX 16 kb) [file 11357_2021_329_MOESM9_ESM.xlsx]

## Sheet: enrichment_results_wg_result154
Table S7: GO enrichment analysis (Homo sapiens) of genes in brown module (n = 910) and midnightblue module (n = 429)
GO enrichment analysis (Homo sapiens) of genes in brown module (n = 910):
GO Type	GO ID	Description	C	O	E	R	PValue	FDR	Genes in the GO (EntrezGene)	Genes in the GO (Symbol)
BP	GO:0016570	histone modification	431	40	19.8853	2.01154	2.05459e-05	0.0106743	1387;2146;3066;4221;5253;5929;5978;6688;6877;7703;7799;7994;8464;8841;9647;9739;9757;10467;11176;23067;23309;23522;23774;25855;29128;51317;54623;54790;55140;55677;55683;55689;56254;57634;79595;79813;84289;84444;84678;221477	ZNHIT1;BAZ2A;CREBBP;EZH2;C6orf89;SETD1B;SIN3B;KAT6B;BRD1;BRMS1;UHRF1;HDAC2;MEN1;PHF21A;PHF2;PAF1;TET2;ELP3;IWS1;KANSL3;YEATS2;RNF20;EP400;RBBP5;REST;SPI1;TAF5;PCGF2;PRDM2;SAP130;EHMT1;KAT6A;ING5;DOT1L;SUPT3H;KDM2B;HDAC3;PPM1F;SETD1A;KMT2B
BP	GO:0032259	methylation	332	33	15.3176	2.15438	2.80164e-05	0.0106743	275;2146;4152;4221;5929;6688;7799;9739;9757;11176;23067;25821;25917;25962;27292;29104;54623;54790;54888;55199;55621;55677;56254;56257;56980;57019;63977;79813;81627;84190;84444;114049;151194	BAZ2A;WBSCR22;METTL21A;EZH2;SETD1B;MTO1;THUMPD3;KIAA1429;DIMT1;AMT;N6AMT1;MBD1;MEN1;PAF1;TET2;NSUN2;FAM86C1;TRMT1;IWS1;RNF20;MEPCE;PRDM10;CIAPIN1;RBBP5;PRDM15;SPI1;PRDM2;EHMT1;TRMT1L;METTL25;DOT1L;SETD1A;KMT2B
BP	GO:0016073	snRNA metabolic process	84	13	3.87555	3.35436	0.000115964	0.020458	2958;2959;2962;5437;5438;6877;6884;22916;26173;55656;56257;79664;81556	NCBP2;INTS1;GTF2A2;GTF2B;GTF2F1;POLR2H;POLR2I;INTS8;MEPCE;TAF5;TAF13;ICE2;VWA9
BP	GO:0032543	mitochondrial translation	122	16	5.62877	2.84254	0.000151445	0.020458	9801;10884;28958;28973;29093;51023;51081;51116;51318;54148;54948;54998;55173;63931;64928;79590	MRPS30;COA3;MRPS18B;MRPL22;MRPS18C;MRPS7;MRPS2;MRPL35;MRPL39;MRPL16;AURKAIP1;MRPS10;MRPS14;MRPL14;MRPL24;MRPL19
BP	GO:0032984	macromolecular complex disassembly	258	26	11.9035	2.18424	0.000155842	0.020458	664;830;1073;1856;1857;2629;5499;6059;6709;8289;9801;10884;28973;29093;29104;51023;51081;51318;54148;54948;54998;55173;56648;63931;64928;79590	CFL2;MRPS30;DVL2;DVL3;GBA;MRPS18B;MRPL22;N6AMT1;MRPS18C;MRPS7;MRPL35;MRPL39;MRPL16;PPP1CA;AURKAIP1;MRPS10;EIF5A2;ABCE1;MRPS14;MRPL14;BNIP3;SPTAN1;MRPL24;ARID1A;CAPZA2;MRPL19
BP	GO:0006354	DNA-templated transcription, elongation	124	16	5.72105	2.79669	0.000183522	0.020458	2146;2958;2959;2962;5437;5438;6873;6877;6884;22916;23476;25920;54623;55140;55677;221830	EZH2;TWISTNB;NCBP2;BRD4;NELFB;GTF2A2;GTF2B;GTF2F1;POLR2H;POLR2I;PAF1;ELP3;IWS1;TAF2;TAF5;TAF13
BP	GO:0006397	mRNA processing	463	39	21.3617	1.8257	0.000209465	0.020458	984;2962;3297;5437;5438;6625;6631;7536;10250;10907;10929;11051;11100;11171;11218;11338;22916;22985;23144;25929;25962;26528;29890;51163;51692;51755;53981;54623;54998;55147;55677;55692;56254;57661;58506;59286;116461;127933;201626	SRRM1;TXNL4A;SRSF8;NUDT21;HNRNPUL1;STRAP;DDX20;U2AF2;TSEN15;UHMK1;PDE12;NCBP2;ACIN1;ZC3H3;GEMIN5;KIAA1429;DAZAP1;GTF2F1;RBM15B;HSF1;DBR1;CPSF3;CDK12;CPSF2;POLR2H;POLR2I;PAF1;AURKAIP1;RBM23;IWS1;LUC7L;RNF20;PHRF1;SCAF1;UBL5;SNRNP70;SNRPC;SF1;CDK11B
BP	GO:0098781	ncRNA transcription	101	14	4.65989	3.00436	0.000214782	0.020458	2958;2959;2962;2972;5437;5438;6877;6884;22916;25926;26173;55656;79664;81556	NCBP2;NOL11;INTS1;GTF2A2;GTF2B;GTF2F1;BRF1;POLR2H;POLR2I;INTS8;TAF5;TAF13;ICE2;VWA9
BP	GO:0051169	nuclear transport	460	38	21.2232	1.79049	0.000369904	0.0313185	473;1434;1540;1894;3837;3842;5052;5781;6059;6993;7067;7249;8021;8720;8841;9887;10250;10482;10526;10527;11218;11338;22916;23144;23291;25805;25929;26263;29890;30000;51284;51692;53981;55677;55705;55706;57154;127933	SRRM1;NXF1;IPO8;IPO7;DDX20;U2AF2;UHMK1;CSE1L;CYLD;ECT2;NCBP2;ZC3H3;FBXW11;BAMBI;GEMIN5;FBXO22;RBM15B;TNPO2;KPNB1;TNPO1;RERE;PRDX1;TLR7;CPSF3;CPSF2;IWS1;IPO9;NDC1;SMURF1;PTPN11;ABCE1;DYNLT1;THRA;TSC2;NUP214;MBTPS1;HDAC3;SMG7
BP	GO:0043631	RNA polyadenylation	42	8	1.93777	4.12845	0.000576518	0.0439307	3297;11051;22916;23144;51692;53981;54623;56254	NUDT21;NCBP2;ZC3H3;HSF1;CPSF3;CPSF2;PAF1;RNF20
CC	GO:1902493	acetyltransferase complex	98	14	4.75718	2.94292	0.000253946	0.037584	1387;6873;6877;7994;8464;23522;23774;55140;55683;55689;57634;79595;84289;122830	NAA30;CREBBP;KAT6B;BRD1;ELP3;KANSL3;YEATS2;EP400;TAF2;TAF5;SAP130;KAT6A;ING5;SUPT3H
MF	GO:0051020	GTPase binding	310	32	14.0886	2.27135	1.22854e-05	0.00330478	537;636;664;1434;1856;1857;1894;2664;2665;2784;3837;3842;4650;5147;7249;8408;9578;9853;9905;10526;10527;10602;10787;10811;22841;23163;25771;26000;30000;54432;55705;79890	IPO8;IPO7;CDC42EP3;NCKAP1;NOXA1;CSE1L;DVL2;DVL3;ECT2;RAB11FIP2;GGA3;TBC1D22A;TBC1D10B;GDI1;GDI2;GNB3;TNPO2;KPNB1;TNPO1;MYO9B;PDE6D;ATP6AP1;YIPF1;IPO9;BICD1;BNIP3;TSC2;RIN3;ULK1;CDC42BPB;RUSC2;SGSM2
MF	GO:0016741	transferase activity, transferring one-carbon groups	218	24	9.90744	2.42242	5.40905e-05	0.00727517	275;2146;4221;5929;7799;9739;9757;23067;25917;27292;29104;54888;55199;55621;56257;56980;57019;63977;79813;81627;84190;84444;114049;151194	WBSCR22;METTL21A;EZH2;SETD1B;THUMPD3;DIMT1;AMT;N6AMT1;MEN1;NSUN2;FAM86C1;TRMT1;MEPCE;PRDM10;CIAPIN1;RBBP5;PRDM15;PRDM2;EHMT1;TRMT1L;METTL25;DOT1L;SETD1A;KMT2B
BP: Biological Process, CC: Cellular Component, MC: Molecular Component, C: number of reference genes in the category, O: number of genes in the gene set and also in the category, E: expected number in the category, R: Ratio of enrichment and FDR: p-value adjusted by multiple test adjustment (FDR).
GO enrichment analysis (Homo sapiens) of genes in midnightblue module (n = 429)
GO Type	GO ID	Description	C	O	E	R	PValue	FDR	Genes in the GO (EntrezGene)	Genes in the GO (Symbol)
BP	GO:0006091	generation of precursor metabolites and energy	365	25	7.88979	3.16865	3.75571e-07	0.000286185	801;847;1329;1355;1737;1738;2023;2108;2597;2632;4190;4694;4695;4715;4725;5223;5230;5315;7167;7360;7384;8802;8803;9650;11315	PARK7;COX5B;COX15;DLAT;DLD;ENO1;ETFA;GAPDH;GBE1;MDH1;NDUFA1;NDUFA2;NDUFB9;NDUFS5;PGAM1;PGK1;PKM;TPI1;UGP2;UQCRC1;CALM1;CAT;SUCLG1;SUCLA2;MTFR1
BP	GO:0009141	nucleoside triphosphate metabolic process	290	19	6.2686	3.03098	1.8286e-05	0.00696696	100;514;1329;1355;1738;2023;2597;4694;4695;4715;4725;5223;5230;5315;7167;7384;8802;10476;11315	ADA;ATP5H;PARK7;COX5B;COX15;DLD;ENO1;GAPDH;NDUFA1;NDUFA2;NDUFB9;NDUFS5;ATP5E;PGAM1;PGK1;PKM;TPI1;UQCRC1;SUCLG1
BP	GO:0007164	establishment of tissue polarity	121	11	2.61552	4.20566	6.215e-05	0.0157861	161;163;409;1213;5686;5692;5700;5701;5710;10213;57216	PSMD14;CLTC;AP2A2;AP2B1;ARRB2;PSMA5;PSMB4;PSMC1;PSMC2;PSMD4;VANGL2
BP	GO:0009123	nucleoside monophosphate metabolic process	308	18	6.65769	2.70364	0.000132567	0.0198289	100;514;1329;1355;1738;2023;2597;4694;4695;4715;4725;5223;5230;5315;7167;7384;10476;11315	ADA;ATP5H;PARK7;COX5B;COX15;DLD;ENO1;GAPDH;NDUFA1;NDUFA2;NDUFB9;NDUFS5;ATP5E;PGAM1;PGK1;PKM;TPI1;UQCRC1
BP	GO:0010608	posttranscriptional regulation of gene expression	454	23	9.81361	2.34368	0.000140361	0.0198289	1653;1660;2058;2597;3376;4116;5686;5692;5700;5701;5710;6256;6726;10213;11340;27335;51204;54931;55124;55699;84305;170506;399664	PSMD14;EXOSC8;DDX1;DHX9;DHX36;EPRS;GAPDH;EIF3K;IARS;MEX3D;MAGOH;TACO1;TRMT10C;PIWIL2;IARS2;PSMA5;PSMB4;PSMC1;PSMC2;PSMD4;RXRA;SRP9;PYM1
BP	GO:0001738	morphogenesis of a polarized epithelium	134	11	2.89653	3.79765	0.000156133	0.0198289	161;163;409;1213;5686;5692;5700;5701;5710;10213;57216	PSMD14;CLTC;AP2A2;AP2B1;ARRB2;PSMA5;PSMB4;PSMC1;PSMC2;PSMD4;VANGL2
BP	GO:0006457	protein folding	220	14	4.75549	2.94396	0.000312222	0.0339876	821;1861;5478;5481;9218;10549;10574;10575;10694;10961;22926;22948;51234;51726	PRDX4;CCT7;CCT4;CCT8;ERP29;TOR1A;ATF6;CCT5;EMC4;DNAJB11;PPIA;PPID;CANX;VAPA
BP	GO:0051186	cofactor metabolic process	369	19	7.97626	2.38207	0.000435907	0.0365657	1355;1737;1738;2023;2597;3155;3945;4190;5223;5230;5315;5538;7167;8514;8802;8803;51522;51805;57107	COX15;DLAT;DLD;ENO1;GAPDH;HMGCL;LDHB;MDH1;TMEM14C;COQ3;PGAM1;PGK1;PKM;PPT1;PDSS2;TPI1;KCNAB2;SUCLG1;SUCLA2
BP	GO:1905330	regulation of morphogenesis of an epithelium	176	12	3.80439	3.15425	0.000448429	0.0365657	161;163;409;1213;5686;5692;5700;5701;5710;6256;10213;57216	PSMD14;CLTC;AP2A2;AP2B1;ARRB2;PSMA5;PSMB4;PSMC1;PSMC2;PSMD4;VANGL2;RXRA
BP	GO:0006090	pyruvate metabolic process	106	9	2.29128	3.92793	0.000479865	0.0365657	1737;1738;2023;2597;3945;5223;5230;5315;7167	DLAT;DLD;ENO1;GAPDH;LDHB;PGAM1;PGK1;PKM;TPI1
BP	GO:0072524	pyridine-containing compound metabolic process	132	10	2.8533	3.50472	0.000586791	0.0406486	1738;2023;2597;3945;4190;5223;5230;5315;7167;8514	DLD;ENO1;GAPDH;LDHB;MDH1;PGAM1;PGK1;PKM;TPI1;KCNAB2
CC	GO:1905368	peptidase complex	89	10	2.38427	4.19416	0.00012596	0.017112	5686;5692;5700;5701;5710;7337;10213;11047;51377;90701	PSMD14;ADRM1;UCHL5;PSMA5;PSMB4;PSMC1;PSMC2;PSMD4;UBE3A;SEC11C
CC	GO:0044455	mitochondrial membrane part	195	15	5.22396	2.87138	0.000231244	0.017112	514;1329;1355;4694;4695;4715;4725;7384;9804;9927;10476;11315;54543;79944;221154	ATP5H;PARK7;COX5B;COX15;MICU2;NDUFA1;NDUFA2;NDUFB9;NDUFS5;ATP5E;TOMM7;UQCRC1;L2HGDH;TOMM20;MFN2
MF	GO:0051082	unfolded protein binding	105	10	2.45588	4.07185	0.00017014	0.0391199	821;1861;5478;9804;10574;10575;10694;22948;27248;51726	CCT7;CCT4;CCT8;TOR1A;CCT5;ERLEC1;DNAJB11;PPIA;CANX;TOMM20
MF	GO:0016209	antioxidant activity	79	8	1.84776	4.32956	0.000502248	0.0391199	847;2882;2936;4259;6647;10549;11315;84817	PRDX4;PARK7;GPX7;GSR;MGST3;SOD1;CAT;TXNDC17
MF	GO:0048037	cofactor binding	265	16	6.19819	2.5814	0.000503957	0.0391199	35;314;847;1738;2108;2597;2936;3030;3155;3945;4190;8309;8802;51706;55662;91452	DLD;ETFA;GAPDH;GSR;HADHA;AOC2;HMGCL;ACADS;LDHB;MDH1;CYB5R1;HIF1AN;ACOX2;CAT;SUCLG1;ACBD5
MF	GO:0016684	oxidoreductase activity, acting on peroxide as acceptor	46	6	1.07591	5.57667	0.000662221	0.0391199	847;2882;4259;10549;11315;84817	PRDX4;PARK7;GPX7;MGST3;CAT;TXNDC17
MF	GO:0016651	oxidoreductase activity, acting on NAD(P)H	104	9	2.4325	3.6999	0.000727136	0.0391199	1355;1738;2936;4694;4695;4715;4725;51706;84817	COX15;DLD;GSR;NDUFA1;NDUFA2;NDUFB9;NDUFS5;CYB5R1;TXNDC17
BP: Biological Process, CC: Cellular Component, MC: Molecular Component, C: number of reference genes in the category, O: number of genes in the gene set and also in the category, E: expected number in the category, R: Ratio of enrichment and FDR: p-value adjusted by multiple test adjustment (FDR).
