# Supplementary material for: Are the 50’s, the transition decade, in choroid plexus aging?
Source: GeroScience. 2021 Feb 12;43(1):225–37. doi: 10.1007/s11357-021-00329-x (PMC8050122; doi:10.1007/s11357-021-00329-x)
Supplement: Supplementary file 10 — (XLS 29 kb) [file 11357_2021_329_MOESM10_ESM.xls]

## Sheet: Planilha1
Table S14: KEGG pathway enrichment analysis of midnightblue module (n= 429 genes)
geneset	description	C	O	R	FDR	OverlapGene_UserID
hsa01200	Carbon metabolism - Homo sapiens (human)	114	15	5.27	3.67e-05	DLAT;DLD;ENO1;GAPDH;HADHA;ACADS;MDH1;MUT;PGAM1;PGK1;PKM;TPI1;CAT;SUCLG1;SUCLA2
hsa01100	Metabolic pathways - Homo sapiens (human)	1266	57	1.8	0.000325	ADA;BPNT1;CEPT1;ATP5H;EBP;COX5B;COX15;DAD1;DLAT;DLD;ENO1;EPRS;ALDH3A2;POLA2;LPCAT4;ST6GALNAC3;GALC;GAPDH;GBE1;HADHA;AOC2;HMGCL;IDUA;ACADS;INPP4A;LDHB;MDH1;MUT;NDUFA1;NDUFA2;NDUFB9;NDUFS5;PIGP;ATP5E;COQ3;PGAM1;PGK1;ATP6V1E1;PKM;POLE;POLR2B;PPT1;SC5D;TBXAS1;TPI1;UGP2;UQCRC1;ALG8;PTDSS2;ACOX2;DGKZ;PLA2G4C;SUCLG1;SUCLA2;ATP6V0E1;UAP1L1;SLC33A1
hsa00010	Glycolysis / Gluconeogenesis - Homo sapiens (human)	67	10	5.98	0.000531	DLAT;DLD;ENO1;ALDH3A2;GAPDH;LDHB;PGAM1;PGK1;PKM;TPI1
hsa00640	Propanoate metabolism - Homo sapiens (human)	32	7	8.77	0.000805	DLD;HADHA;LDHB;MUT;ECHDC1;SUCLG1;SUCLA2
hsa05016	Huntington's disease - Homo sapiens (human)	193	15	3.12	0.0053	ATP5H;CLTA;CLTC;COX5B;AP2A2;AP2B1;NDUFA1;NDUFA2;NDUFB9;NDUFS5;ATP5E;POLR2B;SOD1;UQCRC1;VDAC2
hsa00190	Oxidative phosphorylation - Homo sapiens (human)	133	12	3.62	0.00562	ATP5H;COX5B;COX15;NDUFA1;NDUFA2;NDUFB9;NDUFS5;ATP5E;ATP6V1E1;PPA1;UQCRC1;ATP6V0E1
hsa05010	Alzheimer's disease - Homo sapiens (human)	171	13	3.05	0.0138	ATP5H;COX5B;ATF6;NCSTN;GAPDH;NDUFA1;NDUFA2;NDUFB9;NDUFS5;ATP5E;UQCRC1;CALM1;NAE1
hsa00620	Pyruvate metabolism - Homo sapiens (human)	39	6	6.17	0.0138	DLAT;DLD;ALDH3A2;LDHB;MDH1;PKM
hsa03050	Proteasome - Homo sapiens (human)	44	6	5.47	0.0221	PSMD14;PSMA5;PSMB4;PSMC1;PSMC2;PSMD4
hsa00020	Citrate cycle (TCA cycle) - Homo sapiens (human)	30	5	6.68	0.0221	DLAT;DLD;MDH1;SUCLG1;SUCLA2
hsa05012	Parkinson's disease - Homo sapiens (human)	142	11	3.11	0.0221	ATP5H;PARK7;COX5B;NDUFA1;NDUFA2;NDUFB9;NDUFS5;ATP5E;PRKACA;UQCRC1;VDAC2
hsa00280	Valine, leucine and isoleucine degradation - Homo sapiens (human)	48	6	5.01	0.0288	DLD;ALDH3A2;HADHA;HMGCL;ACADS;MUT
